# Supplementary material for: Ethyl 2-[(Z)-2-cyano­imino-1,3-thiazolidin-3-yl]acetate
Source: Acta Crystallogr Sect E Struct Rep Online. 2008 Jun 7;64(Pt 7):o1237. doi: 10.1107/S1600536808015663 (PMC2961649; doi:10.1107/S1600536808015663)
Supplement: Supplementary file 2 [file e-64-o1237-Isup2.hkl]

# 
# h,k,l, Fc-squared, Fo-squared, sigma(Fo-squared) and status flag 
# 
data_I
_shelx_title ' 80504 in C2/c' 
_shelx_refln_list_code          4 
_shelx_F_calc_maximum      254.02 
_exptl_crystal_F_000       896.00 
_reflns_d_resolution_high  0.8407 
 
loop_ 
 _symmetry_equiv_pos_as_xyz 
 'x, y, z' 
 '-x, y, -z+1/2' 
 'x+1/2, y+1/2, z' 
 '-x+1/2, y+1/2, -z+1/2' 
 '-x, -y, -z' 
 'x, -y, z-1/2' 
 '-x+1/2, -y+1/2, -z' 
 'x+1/2, -y+1/2, z-1/2' 
 
_cell_length_a    30.8620 
_cell_length_b     4.9376 
_cell_length_c    14.0669 
_cell_angle_alpha  90.000 
_cell_angle_beta  105.088 
_cell_angle_gamma  90.000 
 
_shelx_F_squared_multiplier     1.000 
 
loop_ 
 _refln_index_h 
 _refln_index_k 
 _refln_index_l 
 _refln_F_squared_calc 
 _refln_F_squared_meas 
 _refln_F_squared_sigma 
 _refln_observed_status 
   6   0   0    19727.48    22618.23   2480.01 o 
   8   0   0    25945.85    26948.00   1112.83 o 
  10   0   0      333.11      364.97     17.85 o 
  12   0   0     1232.62     1183.65     35.89 o 
  14   0   0     9931.79     9361.09    311.31 o 
  16   0   0     6571.36     6577.48    209.41 o 
  18   0   0     2036.90     1893.99     73.09 o 
  20   0   0      251.51      288.50     16.90 o 
  22   0   0     6109.38     6061.83    217.60 o 
  24   0   0       50.37       40.76     10.71 o 
  26   0   0     1636.83     1589.31     77.50 o 
  28   0   0     1067.45     1056.02     52.58 o 
  30   0   0       66.52       89.18     15.53 o 
  32   0   0       17.46       17.75     15.36 o 
  34   0   0       38.43       31.51     12.78 o 
   1   1   0     9884.03     9351.60    148.19 o 
   3   1   0     3882.44     3870.94     91.92 o 
   5   1   0      915.26      877.93     19.28 o 
   7   1   0        0.03        2.78      1.20 o 
   9   1   0     1775.02     1902.55     38.20 o 
  11   1   0     4305.29     4381.00     88.87 o 
  13   1   0     1977.00     2079.31     41.78 o 
  15   1   0     3455.14     3284.89     69.61 o 
  17   1   0      843.59      889.97     26.64 o 
  19   1   0        9.82       11.77      3.69 o 
  21   1   0      345.85      347.21     15.36 o 
  23   1   0     1123.19     1101.68     32.49 o 
  25   1   0      794.88      787.97     28.05 o 
  27   1   0      637.15      674.57     34.35 o 
  29   1   0      147.82      158.42     13.50 o 
  31   1   0        0.08       -1.75      4.26 o 
  33   1   0        4.56        4.27      5.52 o 
   0   2   0     1301.30     1283.36     27.23 o 
   2   2   0     1505.48     1306.85     25.08 o 
   4   2   0       18.55       21.31      1.61 o 
   6   2   0     2568.69     2391.32     33.21 o 
   8   2   0        0.43        2.90      1.43 o 
  10   2   0      191.55      195.25      6.15 o 
  12   2   0     1582.78     1516.17     27.55 o 
  14   2   0      656.51      575.63     13.89 o 
  16   2   0     2604.69     2555.12     54.73 o 
  18   2   0     1008.32      997.78     29.22 o 
  20   2   0       14.08       18.41      4.56 o 
  22   2   0      222.61      213.21     15.67 o 
  24   2   0      318.09      302.87     16.56 o 
  26   2   0      178.92      175.14     19.51 o 
  28   2   0      586.71      617.77     29.44 o 
  30   2   0      114.94      128.26     18.28 o 
  32   2   0       64.70       76.61     12.85 o 
   1   3   0      549.21      623.63     14.32 o 
   3   3   0     1083.42     1059.40     16.41 o 
   5   3   0       64.49       59.47      3.85 o 
   7   3   0      169.10      166.39      4.95 o 
   9   3   0      602.63      579.95     11.60 o 
  11   3   0        1.63        2.93      2.08 o 
  13   3   0     1263.56     1223.24     26.13 o 
  15   3   0      351.67      381.70     12.06 o 
  17   3   0        0.39        1.27      1.84 o 
  19   3   0       56.62       66.04      6.37 o 
  21   3   0       64.10       58.26      5.87 o 
  23   3   0        1.18        8.01      3.36 o 
  25   3   0      271.99      281.85     14.95 o 
  27   3   0        0.17       -1.34      3.11 o 
  29   3   0        4.31        1.98      3.43 o 
   0   4   0      235.76      224.70     32.56 o 
   2   4   0      725.41      733.09     13.81 o 
   4   4   0      816.68      868.63     19.52 o 
   6   4   0      859.71      861.68     17.88 o 
   8   4   0       18.00       12.96      2.94 o 
  10   4   0     1712.04     1784.04     36.02 o 
  12   4   0     1473.36     1464.52     33.79 o 
  14   4   0     1939.24     2001.62     49.79 o 
  16   4   0       22.04       17.09      3.27 o 
  18   4   0       50.59       49.28      5.29 o 
  20   4   0       79.43       80.67      8.55 o 
  22   4   0      107.58      111.96      8.92 o 
  24   4   0       61.19       56.88      8.92 o 
   1   5   0       38.68       35.93      3.57 o 
   3   5   0       59.32       57.65      4.32 o 
   5   5   0      105.87       98.90      6.09 o 
   7   5   0       63.99       71.90      4.70 o 
   9   5   0      253.23      299.18     13.41 o 
  11   5   0        0.01       -1.09      1.94 o 
  13   5   0       68.12       75.85      7.43 o 
  15   5   0       63.06       62.28      8.81 o 
  17   5   0        0.87        1.08      2.79 o 
 -35   1   1      250.98      309.02     28.61 o 
 -33   1   1      337.36      383.76     25.74 o 
 -31   1   1      175.03      193.08     16.92 o 
 -29   1   1      272.23      290.05     19.47 o 
 -27   1   1      655.87      677.87     26.38 o 
 -25   1   1       83.88       88.88      9.69 o 
 -23   1   1      709.13      696.65     24.50 o 
 -21   1   1     4064.22     3772.70     88.76 o 
 -19   1   1     1272.06     1208.45     28.81 o 
 -17   1   1       35.81       68.53      5.60 o 
 -15   1   1     5529.18     5745.77    142.42 o 
 -13   1   1     3569.13     3648.93     70.75 o 
 -11   1   1     7134.00     7626.24    162.45 o 
  -9   1   1      118.91      147.31      5.10 o 
  -7   1   1    25485.67    25996.87    750.05 o 
  -5   1   1    24007.39    23842.08    579.32 o 
  -3   1   1    10985.76    10803.68    236.30 o 
  -1   1   1      612.34      475.90     12.47 o 
   1   1   1      493.86      485.30     11.25 o 
   3   1   1     2019.87     2078.60     71.13 o 
   5   1   1     2379.14     2236.92     93.68 o 
   7   1   1     4935.29     5582.57    177.46 o 
   9   1   1      866.86      843.35     27.23 o 
  11   1   1    13185.10    13054.61    327.16 o 
  13   1   1     1846.74     1697.27     35.69 o 
  15   1   1     1669.53     1709.00     37.67 o 
  17   1   1      550.45      503.72     17.74 o 
  19   1   1     1544.42     1458.62     35.98 o 
  21   1   1     2251.22     2204.93     61.45 o 
  23   1   1     1687.25     1696.93     46.92 o 
  25   1   1        1.51        0.41      2.99 o 
  27   1   1      130.74      124.35     13.84 o 
  29   1   1      142.98      156.46     13.78 o 
  31   1   1      173.02      206.86     18.33 o 
  33   1   1      198.23      221.77     20.47 o 
 -32   2   1       87.37       91.23     20.26 o 
 -30   2   1        0.68       -0.74      3.46 o 
 -28   2   1       53.68       74.95     10.40 o 
 -26   2   1      648.38      606.84     25.73 o 
 -24   2   1      129.94      130.01     10.98 o 
 -22   2   1      203.05      226.43     14.40 o 
 -20   2   1      704.52      723.22     21.26 o 
 -18   2   1      306.40      301.87     12.56 o 
 -16   2   1       76.98       57.20      4.78 o 
 -14   2   1       28.63       26.11      2.96 o 
 -12   2   1       21.34       18.19      2.56 o 
 -10   2   1     1746.85     1750.57     28.08 o 
  -8   2   1      597.90      593.67     11.11 o 
  -6   2   1     1256.54     1354.55     20.00 o 
  -4   2   1      117.56      106.50      3.94 o 
  -2   2   1     4588.64     4151.19    122.09 o 
   0   2   1      296.29      257.95      3.57 o 
   2   2   1     1014.65      993.32     13.22 o 
   4   2   1     1214.23     1227.78     21.90 o 
   6   2   1       17.33       12.43      1.69 o 
   8   2   1     1034.40     1076.94     17.27 o 
  10   2   1     2512.26     2346.19     38.97 o 
  12   2   1     1999.83     2006.87     34.06 o 
  14   2   1     2090.99     2070.62     47.45 o 
  16   2   1      187.17      180.31      8.64 o 
  18   2   1      262.17      233.58     12.50 o 
  20   2   1        2.69       -0.29      1.93 o 
  22   2   1        1.28        2.55      2.85 o 
  24   2   1        3.33        0.95      2.67 o 
  26   2   1        2.85       -0.34      2.86 o 
  28   2   1       38.35       33.61      7.55 o 
  30   2   1        8.91        8.64      5.95 o 
  32   2   1       24.75       34.81      9.88 o 
 -29   3   1       59.03       43.39     10.05 o 
 -27   3   1        2.42        3.37      4.11 o 
 -25   3   1       50.93       56.10      7.68 o 
 -23   3   1       19.96       18.57      4.46 o 
 -21   3   1      414.22      437.15     16.93 o 
 -19   3   1     1333.15     1360.30     31.39 o 
 -17   3   1     4324.35     4400.66    103.37 o 
 -15   3   1      647.30      608.47     14.95 o 
 -13   3   1      342.01      328.21      9.03 o 
 -11   3   1     2312.20     2236.67     40.01 o 
  -9   3   1       26.02       21.73      2.21 o 
  -7   3   1     1602.13     1428.38     22.02 o 
  -5   3   1     1482.89     1379.26     23.78 o 
  -3   3   1     2159.96     2278.36     58.39 o 
  -1   3   1     2383.33     2495.93     36.30 o 
   1   3   1      710.59      806.20     30.32 o 
   3   3   1      829.76      778.59     16.04 o 
   5   3   1     2373.28     2258.21     35.06 o 
   7   3   1      981.56      916.65     15.63 o 
   9   3   1      833.63      791.41     15.34 o 
  11   3   1     1793.23     1718.72     30.87 o 
  13   3   1      458.68      435.44     11.21 o 
  15   3   1      965.42      997.69     24.11 o 
  17   3   1      770.08      795.14     21.44 o 
  19   3   1      237.12      232.36     11.18 o 
  21   3   1      332.41      312.90     13.11 o 
  23   3   1       16.79       20.81      5.19 o 
  25   3   1      498.82      491.88     21.02 o 
  27   3   1      103.71       80.21     23.45 o 
  29   3   1        1.47        4.71      4.17 o 
 -26   4   1       22.26       10.65      5.10 o 
 -24   4   1       21.17       13.96      4.56 o 
 -22   4   1       16.28       18.89      4.72 o 
 -20   4   1        1.13        3.15      2.78 o 
 -18   4   1       40.95       38.11      4.93 o 
 -16   4   1      151.66      168.50      9.27 o 
 -14   4   1       92.07      108.64      7.76 o 
 -12   4   1      588.31      552.84     15.95 o 
 -10   4   1      854.83      850.85     18.82 o 
  -8   4   1      284.01      265.79     10.03 o 
  -6   4   1       19.75       23.43      3.24 o 
  -4   4   1        3.89        4.90      1.51 o 
  -2   4   1      378.52      418.21      8.41 o 
   0   4   1        6.31        5.10      1.67 o 
   2   4   1      291.26      273.70      7.10 o 
   4   4   1       53.05       59.71      3.46 o 
   6   4   1        4.36        5.43      1.90 o 
   8   4   1      248.66      242.60      9.70 o 
  10   4   1        0.59        1.77      1.95 o 
  12   4   1     1212.63     1238.47     32.54 o 
  14   4   1       51.46       50.04      5.32 o 
  16   4   1      195.11      212.70      9.49 o 
  18   4   1       33.52       28.22      4.52 o 
  20   4   1       28.55       27.46      6.13 o 
  22   4   1       19.38       15.92      4.27 o 
  24   4   1        1.80        2.16      3.24 o 
 -19   5   1      209.48      218.78     13.67 o 
 -17   5   1      284.40      291.59     12.38 o 
 -15   5   1        0.04        2.21      2.70 o 
 -13   5   1      119.61      110.75     26.04 o 
 -11   5   1      115.74      127.75     16.69 o 
  -9   5   1      310.28      316.99     10.13 o 
  -7   5   1      116.50      115.36      6.25 o 
  -5   5   1      386.81      381.14      9.34 o 
  -3   5   1       80.70       75.56      4.59 o 
  -1   5   1       91.50      102.63      5.53 o 
   1   5   1       95.04       79.24      4.97 o 
   3   5   1        1.38        1.62      1.69 o 
   5   5   1      422.16      398.46     11.77 o 
   7   5   1      266.14      292.09     12.02 o 
   9   5   1      863.73      895.58     24.18 o 
  11   5   1       53.71       50.83      7.37 o 
  13   5   1        1.30        3.85      3.24 o 
  15   5   1        6.56        3.20      2.62 o 
  17   5   1      150.54      157.85     21.92 o 
 -36   0   2      415.30      521.64     44.93 o 
 -34   0   2       70.03       90.43     21.58 o 
 -32   0   2        5.78        5.09      6.69 o 
 -30   0   2      310.86      312.33     31.83 o 
 -28   0   2     2910.43     3119.87    124.44 o 
 -26   0   2      339.44      335.79     23.76 o 
 -24   0   2     2133.35     2111.86     85.99 o 
 -22   0   2     4470.97     4418.19    149.50 o 
 -20   0   2     1082.65     1100.36     42.58 o 
 -18   0   2       67.78       93.82      8.18 o 
 -16   0   2      243.90      166.41     11.15 o 
 -14   0   2     8280.85     8073.68    254.82 o 
 -12   0   2     2517.42     2370.67     59.75 o 
 -10   0   2     5052.36     4721.06    336.87 o 
  -8   0   2     8636.09     9522.39    741.82 o 
  -6   0   2     2190.59     2040.23     47.19 o 
  -4   0   2     9562.89    10403.99    312.50 o 
   0   0   2    42863.09    39027.97   3053.96 o 
   2   0   2     2162.04     2491.48     79.20 o 
   4   0   2      222.68      196.89      7.37 o 
   6   0   2    13780.32    15644.28   1044.27 o 
   8   0   2     5466.47     6173.57    399.21 o 
  10   0   2     5175.95     5043.48    141.97 o 
  12   0   2      773.05      858.84     27.09 o 
  14   0   2    15385.48    15461.26    613.90 o 
  16   0   2     6857.80     6972.65    233.55 o 
  18   0   2     3449.80     3330.84    116.65 o 
  20   0   2     1360.60     1238.16     47.52 o 
  22   0   2     1267.35     1248.11     57.72 o 
  24   0   2      933.70      988.34     46.57 o 
  26   0   2     3962.20     3968.79    176.77 o 
  28   0   2      525.83      514.42     41.15 o 
  30   0   2      121.22      180.36     22.12 o 
  32   0   2      201.13      246.97     35.88 o 
  34   0   2       24.10       41.89     14.84 o 
 -35   1   2        4.11        6.05      5.71 o 
 -33   1   2        4.24       17.68      7.01 o 
 -31   1   2       42.45       45.40     10.72 o 
 -29   1   2       23.60       30.66      7.16 o 
 -27   1   2       62.28       52.40      8.18 o 
 -25   1   2      745.44      719.44     26.74 o 
 -23   1   2      312.09      337.81     17.20 o 
 -21   1   2       47.31       40.19      5.13 o 
 -19   1   2       20.24       27.04      4.15 o 
 -17   1   2      109.82       98.32      6.17 o 
 -15   1   2      244.78      203.14      7.26 o 
 -13   1   2       14.94       19.92      2.48 o 
 -11   1   2     6472.25     6483.15    136.60 o 
  -9   1   2     1104.12     1082.73     24.12 o 
  -7   1   2    14688.31    15743.60    345.15 o 
  -5   1   2     4618.80     4506.23     85.75 o 
  -3   1   2    42639.79    38783.36   1412.55 o 
  -1   1   2    47745.13    41583.93   1497.27 o 
   1   1   2      463.86      523.15     10.54 o 
   3   1   2     6236.35     6027.13    156.97 o 
   5   1   2      129.51      146.66      7.87 o 
   7   1   2      538.74      628.92     14.75 o 
   9   1   2        3.19        0.30      1.85 o 
  11   1   2     1625.96     1697.68     35.12 o 
  13   1   2      828.77      874.55     21.60 o 
  15   1   2       22.05       38.74      5.05 o 
  17   1   2        0.52       -0.49      1.96 o 
  19   1   2      237.54      252.80     12.01 o 
  21   1   2      342.09      367.61     17.37 o 
  23   1   2      573.64      487.08     20.78 o 
  25   1   2       19.12       16.18      5.33 o 
  27   1   2       46.32       39.89      7.73 o 
  29   1   2        3.79        3.23      4.12 o 
  31   1   2        0.64        8.07      6.19 o 
  33   1   2        1.63        2.50      4.71 o 
 -34   2   2       12.79        3.29      5.25 o 
 -32   2   2       12.01        6.34      5.61 o 
 -30   2   2       56.03       44.26     11.66 o 
 -28   2   2      187.14      199.10     16.08 o 
 -26   2   2      777.98      749.50     27.79 o 
 -24   2   2      876.04      944.24     29.70 o 
 -22   2   2     1487.45     1519.72     48.51 o 
 -20   2   2       46.93       37.69      5.06 o 
 -18   2   2      319.71      285.84     10.97 o 
 -16   2   2      573.84      597.22     15.08 o 
 -14   2   2        9.50       35.04      3.74 o 
 -12   2   2     5225.64     4978.95     93.16 o 
 -10   2   2     3436.89     3246.44     52.29 o 
  -8   2   2     5419.31     5420.77     94.35 o 
  -6   2   2      117.67      134.62      4.66 o 
  -4   2   2      859.16      869.59     28.44 o 
  -2   2   2     7004.01     6771.78    130.47 o 
   0   2   2     5754.71     5643.94    128.36 o 
   2   2   2     1701.52     1417.00     28.10 o 
   4   2   2     2620.21     2546.04     30.98 o 
   6   2   2     4342.48     3962.09     61.11 o 
   8   2   2       28.88       31.88      2.61 o 
  10   2   2     5791.66     6098.86    171.30 o 
  12   2   2      736.76      672.84     14.02 o 
  14   2   2     2856.64     2627.22     58.51 o 
  16   2   2      263.86      275.95     11.23 o 
  18   2   2      217.69      194.35     10.28 o 
  20   2   2       12.72       17.13      5.32 o 
  22   2   2       31.73       27.20      5.65 o 
  24   2   2       96.96       90.80     10.43 o 
  26   2   2      209.10      211.35     17.87 o 
  28   2   2      579.39      635.90     28.68 o 
  30   2   2       41.48       20.25     12.26 o 
 -31   3   2       14.69        6.41      5.70 o 
 -29   3   2       26.19       34.88      7.75 o 
 -27   3   2        7.49        5.16      3.89 o 
 -25   3   2       11.73       10.35      4.08 o 
 -23   3   2       60.43       59.51      6.71 o 
 -21   3   2        1.47        1.85      2.28 o 
 -19   3   2      500.02      472.75     15.35 o 
 -17   3   2      910.43      877.49     22.52 o 
 -15   3   2      221.82      214.18      7.98 o 
 -13   3   2       86.41      107.44      5.54 o 
 -11   3   2      629.91      604.52     14.14 o 
  -9   3   2        0.65        0.91      1.04 o 
  -7   3   2       11.02       12.06      1.42 o 
  -5   3   2      163.80      139.79      4.98 o 
  -3   3   2       14.77        9.55      1.28 o 
  -1   3   2     1265.16     1304.39     17.44 o 
   1   3   2      113.86      119.87      4.44 o 
   3   3   2     1544.21     1456.25     24.19 o 
   5   3   2        1.39       -0.23      0.82 o 
   7   3   2       49.50       42.57      3.54 o 
   9   3   2       12.67       17.48      2.48 o 
  11   3   2        2.20        5.73      1.92 o 
  13   3   2      463.91      468.19     11.93 o 
  15   3   2       46.38       49.57      4.90 o 
  17   3   2      158.68      154.28      7.43 o 
  19   3   2       10.01        9.82      3.56 o 
  21   3   2        3.97        5.90      2.94 o 
  23   3   2       22.45       18.44      4.61 o 
  25   3   2        1.59        1.94      3.30 o 
  27   3   2       15.76        5.68      3.76 o 
  29   3   2       35.25       13.48      7.06 o 
 -26   4   2      187.09      192.35     14.20 o 
 -24   4   2      257.70      270.72     13.31 o 
 -22   4   2      453.39      472.54     18.93 o 
 -20   4   2       39.54       39.79      5.89 o 
 -18   4   2        9.90        8.01      2.77 o 
 -16   4   2       39.66       42.48      5.65 o 
 -14   4   2      663.86      654.86     15.68 o 
 -12   4   2      126.29      110.58      5.90 o 
 -10   4   2     2157.03     2169.30     51.88 o 
  -8   4   2      315.76      333.18      9.33 o 
  -6   4   2      176.81      155.70      5.24 o 
  -4   4   2        9.67        9.07      1.43 o 
  -2   4   2       42.86       29.12      2.51 o 
   0   4   2      461.63      434.33      9.19 o 
   2   4   2      660.35      738.76     35.90 o 
   4   4   2     1980.83     2065.43     39.99 o 
   6   4   2     2081.25     2114.16     42.31 o 
   8   4   2       22.60       24.42      3.54 o 
  10   4   2        1.52        4.41      3.08 o 
  12   4   2     1913.76     2096.78     43.63 o 
  14   4   2      169.71      166.17      9.24 o 
  16   4   2      337.48      327.70     11.94 o 
  18   4   2      194.05      189.77     11.02 o 
  20   4   2       72.93       59.36      6.43 o 
  22   4   2      125.73      120.25     11.32 o 
  24   4   2        0.16        0.85      2.38 o 
 -19   5   2       83.25       47.24     16.53 o 
 -17   5   2      116.51      102.59     16.69 o 
 -15   5   2       48.96       26.07      6.66 o 
 -13   5   2        2.99        2.52      2.30 o 
 -11   5   2       96.07       93.17      5.34 o 
  -9   5   2      213.17      199.80      6.45 o 
  -7   5   2       25.55       23.87      2.49 o 
  -5   5   2      117.83      111.88      4.08 o 
  -3   5   2        6.57        6.13      1.62 o 
  -1   5   2        7.08        5.94      1.60 o 
   1   5   2      329.51      338.22      9.84 o 
   3   5   2      198.43      213.86     17.05 o 
   5   5   2      532.16      516.07     17.10 o 
   7   5   2      223.75      248.69     13.63 o 
   9   5   2        0.18       -0.22      1.50 o 
  11   5   2        3.53        1.92      3.76 o 
  13   5   2       78.89       79.02      8.39 o 
  15   5   2        9.75        8.23      3.37 o 
 -35   1   3       43.18       48.21     11.38 o 
 -33   1   3       12.75       12.12      8.58 o 
 -31   1   3       50.33       51.21      9.88 o 
 -29   1   3     1018.96     1120.34     49.56 o 
 -27   1   3     2362.62     2413.87     72.24 o 
 -25   1   3       20.03       28.00      6.46 o 
 -23   1   3      153.42      152.03     11.17 o 
 -21   1   3     2438.40     2273.64     54.91 o 
 -19   1   3      247.95      204.31     10.40 o 
 -17   1   3      788.39      715.04     18.05 o 
 -15   1   3     2591.42     2353.22     47.22 o 
 -13   1   3     2428.09     2495.29     47.58 o 
 -11   1   3     7349.18     7482.72    157.41 o 
  -9   1   3       69.28       33.06      2.29 o 
  -7   1   3    34457.59    36578.41   1067.36 o 
  -5   1   3    20915.56    21906.45    525.10 o 
  -3   1   3      806.10      803.41     39.09 o 
  -1   1   3     7933.39     7213.54    202.73 o 
   1   1   3     1099.60     1188.29     37.01 o 
   3   1   3     1468.73     1683.40     45.35 o 
   5   1   3      414.31      377.37      8.70 o 
   7   1   3    10180.61    10495.70    345.23 o 
   9   1   3     1241.02     1344.17     41.91 o 
  11   1   3    16575.13    16595.33    462.58 o 
  13   1   3       28.15        9.10      2.94 o 
  15   1   3       28.48       31.92      4.32 o 
  17   1   3      125.06      113.17      8.54 o 
  19   1   3      422.68      384.74     18.59 o 
  21   1   3     1885.06     1824.67     52.37 o 
  23   1   3      458.28      425.59     19.85 o 
  25   1   3      299.22      333.84     18.51 o 
  27   1   3      235.81      256.53     18.78 o 
  29   1   3        4.79        1.88      3.87 o 
  31   1   3        4.28        8.90      5.92 o 
 -34   2   3       25.09        9.86      6.12 o 
 -32   2   3       43.27       34.20     10.14 o 
 -30   2   3        0.11        5.26      4.99 o 
 -28   2   3     1111.81     1135.04     44.08 o 
 -26   2   3        4.53       10.24      4.46 o 
 -24   2   3      284.45      277.11     14.00 o 
 -22   2   3     1201.38     1170.96     34.67 o 
 -20   2   3      406.22      419.89     15.99 o 
 -18   2   3     4462.37     4564.56     92.58 o 
 -16   2   3      335.32      306.96      9.06 o 
 -14   2   3     1629.61     1587.66     29.21 o 
 -12   2   3     4627.00     4989.02     90.39 o 
 -10   2   3     2953.32     2832.00     52.80 o 
  -8   2   3      183.32      199.06      4.74 o 
  -6   2   3     3375.87     3702.77     64.10 o 
  -4   2   3        2.38        2.43      1.73 o 
  -2   2   3      701.06      803.31     19.79 o 
   0   2   3       89.17       65.69      2.90 o 
   2   2   3      833.67      884.01     11.31 o 
   4   2   3     1797.89     1863.44     33.79 o 
   6   2   3       67.08       85.13      3.37 o 
   8   2   3      482.22      476.62      8.82 o 
  10   2   3      131.16      132.89      5.02 o 
  12   2   3        2.02        2.05      1.46 o 
  14   2   3       26.78       30.78      4.38 o 
  16   2   3      185.14      196.02      9.87 o 
  18   2   3       41.37       40.12      6.23 o 
  20   2   3       26.30       24.01      6.52 o 
  22   2   3      529.94      487.14     24.26 o 
  24   2   3      379.48      336.13     19.48 o 
  26   2   3        8.45       12.14      5.56 o 
  28   2   3       27.70       13.78      6.70 o 
  30   2   3        5.41        1.76      4.59 o 
 -31   3   3      234.41      250.87     19.36 o 
 -29   3   3      239.40      279.50     15.99 o 
 -27   3   3        0.23        0.05      2.18 o 
 -25   3   3       23.24       19.36      4.93 o 
 -23   3   3        0.15       -1.76      2.38 o 
 -21   3   3       23.26       29.08      4.86 o 
 -19   3   3      528.70      519.31     14.78 o 
 -17   3   3     1726.39     1793.92     40.55 o 
 -15   3   3     1123.66     1069.94     24.77 o 
 -13   3   3       26.46       29.58      3.26 o 
 -11   3   3       60.89       63.23      4.05 o 
  -9   3   3       17.23       16.63      1.47 o 
  -7   3   3      587.67      501.24      8.97 o 
  -5   3   3       17.28       15.00      3.00 o 
  -3   3   3     4401.45     4581.40    131.71 o 
  -1   3   3     2460.54     2221.47     41.44 o 
   1   3   3     1549.47     1498.23     19.71 o 
   3   3   3       84.44       81.33      4.45 o 
   5   3   3      809.01      890.87     16.05 o 
   7   3   3      766.65      736.91     13.17 o 
   9   3   3     2488.15     2363.23     40.84 o 
  11   3   3     1587.84     1523.10     29.94 o 
  13   3   3      592.21      542.48     13.48 o 
  15   3   3       38.84       39.02      4.01 o 
  17   3   3      144.56      139.62      9.23 o 
  19   3   3       75.81       64.12      5.65 o 
  21   3   3      309.68      342.58     13.61 o 
  23   3   3      714.29      800.40     28.82 o 
  25   3   3      874.95      905.05     31.44 o 
  27   3   3      140.90      126.75     39.50 o 
 -26   4   3       38.11       34.04      7.97 o 
 -24   4   3       34.62       42.90      6.43 o 
 -22   4   3        4.71        3.60      2.55 o 
 -20   4   3       20.74       15.62      3.88 o 
 -18   4   3        2.00        2.38      2.16 o 
 -16   4   3      370.05      342.93     14.64 o 
 -14   4   3       61.55       69.72      4.56 o 
 -12   4   3       68.33       54.94      5.00 o 
 -10   4   3      268.70      294.42      9.09 o 
  -8   4   3      275.84      269.02      8.52 o 
  -6   4   3       27.60       19.29      1.37 o 
  -4   4   3      158.11      160.98      9.15 o 
  -2   4   3       25.66       27.38      1.58 o 
   0   4   3        6.61       11.22      1.10 o 
   2   4   3       26.84       18.49      2.27 o 
   4   4   3      120.60      112.85      6.26 o 
   6   4   3       11.98       13.50      2.68 o 
   8   4   3       72.52       72.32      4.77 o 
  10   4   3       66.01       51.44      4.28 o 
  12   4   3      116.13      128.10      6.55 o 
  14   4   3      311.93      326.38     10.76 o 
  16   4   3        2.75        4.71      3.09 o 
  18   4   3      158.27      146.13      9.65 o 
  20   4   3        1.59        1.43      2.30 o 
  22   4   3        8.65        4.47      3.38 o 
 -19   5   3      290.68      328.41     33.57 o 
 -17   5   3      212.60      224.82     20.54 o 
 -15   5   3      214.99      261.13     18.87 o 
 -13   5   3      332.07      355.59     22.16 o 
 -11   5   3       10.10       11.45      4.32 o 
  -9   5   3       80.58       80.21      7.84 o 
  -7   5   3      210.63      221.20     13.43 o 
  -5   5   3      296.44      323.06     16.69 o 
  -3   5   3      368.06      411.66     22.45 o 
  -1   5   3       80.35       75.52      7.23 o 
   1   5   3      405.81      407.29     15.42 o 
   3   5   3       23.93       22.98      2.62 o 
   5   5   3      146.72      148.25      7.10 o 
   7   5   3      230.84      229.10      9.84 o 
   9   5   3      508.85      511.68     16.18 o 
  11   5   3        1.79        1.44      2.41 o 
  13   5   3       74.40       59.07     12.92 o 
  15   5   3       28.27       29.78      6.14 o 
 -36   0   4      128.84      133.46     27.38 o 
 -34   0   4      352.57      431.90     36.73 o 
 -32   0   4      521.24      556.04     38.97 o 
 -30   0   4       23.62       24.59      9.65 o 
 -28   0   4     1375.72     1348.19     59.81 o 
 -26   0   4        3.45        3.70      4.52 o 
 -24   0   4      458.41      438.96     23.38 o 
 -22   0   4      629.94      589.34     25.52 o 
 -20   0   4       55.36       69.01      9.52 o 
 -18   0   4      702.79      695.00     27.45 o 
 -16   0   4     7858.16     8028.03    265.52 o 
 -14   0   4     5374.43     5131.96    157.18 o 
 -12   0   4      133.32      196.90     13.18 o 
 -10   0   4     2982.47     3008.76    185.73 o 
  -8   0   4     9359.77    10004.80    368.87 o 
  -6   0   4     1372.96     1390.20     53.67 o 
  -4   0   4    64523.77    63420.99   4880.49 o 
  -2   0   4     6950.13     6484.22    175.62 o 
   0   0   4     3690.74     3315.65     52.72 o 
   2   0   4     1822.06     2021.99    111.09 o 
   4   0   4    26556.78    31285.63   1128.03 o 
   6   0   4    17697.04    19098.51   1553.52 o 
   8   0   4      265.61      330.53     19.73 o 
  10   0   4     1292.60     1391.60     41.15 o 
  12   0   4     1768.93     1762.19     53.06 o 
  14   0   4     1792.56     1758.61     55.82 o 
  16   0   4      151.04      146.41     15.34 o 
  18   0   4     1933.61     1860.03     66.51 o 
  20   0   4       33.69       24.37      7.74 o 
  22   0   4     1808.65     1708.58     71.58 o 
  24   0   4       14.55       13.16      7.75 o 
  26   0   4      185.66      167.30     19.59 o 
  28   0   4      158.96      110.71     81.31 o 
  30   0   4      114.36       61.94     49.61 o 
  32   0   4      296.18      191.28    148.57 o 
 -35   1   4       21.79       18.95      8.23 o 
 -33   1   4        1.40        2.61      4.51 o 
 -31   1   4      142.77      154.35     13.94 o 
 -29   1   4      930.55      958.57     36.09 o 
 -27   1   4       43.86       34.13      6.68 o 
 -25   1   4       33.77       38.59      6.50 o 
 -23   1   4      257.60      254.12     13.99 o 
 -21   1   4       67.76       65.42      5.80 o 
 -19   1   4       87.05       92.13      7.01 o 
 -17   1   4     1402.50     1492.96     34.26 o 
 -15   1   4      437.36      435.88     14.17 o 
 -13   1   4       12.51        3.39      1.71 o 
 -11   1   4      141.96      136.47      4.58 o 
  -9   1   4       51.62       66.68      3.32 o 
  -7   1   4     1858.15     2056.39     37.14 o 
  -5   1   4      277.57      327.06      8.54 o 
  -3   1   4      434.05      478.42     25.34 o 
  -1   1   4      520.38      381.66     12.27 o 
   1   1   4     5858.10     5734.87    145.20 o 
   3   1   4     5237.47     5901.70    260.74 o 
   5   1   4     2209.94     2346.57     37.60 o 
   7   1   4       51.45       52.24      3.74 o 
   9   1   4      958.27     1071.99     38.36 o 
  11   1   4     3934.78     4060.47    131.51 o 
  13   1   4       24.21       20.96      4.01 o 
  15   1   4       92.48      102.73     10.12 o 
  17   1   4       11.58       13.31      4.40 o 
  19   1   4      437.20      384.12     20.17 o 
  21   1   4      167.71      164.61     13.10 o 
  23   1   4      816.01      810.69     32.82 o 
  25   1   4      109.21       77.79     10.96 o 
  27   1   4       14.37       16.75      6.81 o 
  29   1   4        4.68        5.02      5.22 o 
  31   1   4        0.94       -0.22      4.61 o 
 -34   2   4      189.33      203.91     38.54 o 
 -32   2   4      324.76      342.32     22.59 o 
 -30   2   4       31.61       24.00      8.15 o 
 -28   2   4       12.85       17.16      5.58 o 
 -26   2   4      931.83      959.59     34.00 o 
 -24   2   4     1067.81     1090.79     36.66 o 
 -22   2   4     1927.76     1911.67     47.86 o 
 -20   2   4      289.45      278.10     10.81 o 
 -18   2   4      219.04      208.64      8.06 o 
 -16   2   4     1153.24     1260.20     24.90 o 
 -14   2   4     1414.78     1304.55     24.30 o 
 -12   2   4     6913.27     6504.87    124.31 o 
 -10   2   4     6212.74     6349.84    128.37 o 
  -8   2   4     3755.01     3534.84     54.76 o 
  -6   2   4      180.73      151.18      8.70 o 
  -4   2   4      575.23      664.11     17.12 o 
  -2   2   4        5.13        2.46      1.43 o 
   0   2   4     1471.39     1300.10     19.77 o 
   2   2   4      669.33      632.76     10.62 o 
   4   2   4     8379.18     8263.76    143.29 o 
   6   2   4     4122.31     4297.36     98.65 o 
   8   2   4       30.69       19.41      1.72 o 
  10   2   4      398.48      455.38     14.65 o 
  12   2   4      115.66      124.68      4.90 o 
  14   2   4     1178.56     1049.30     30.32 o 
  16   2   4      749.11      767.14     26.96 o 
  18   2   4     1452.57     1360.15     39.70 o 
  20   2   4     1438.23     1457.13     48.08 o 
  22   2   4       61.45       78.48      9.34 o 
  24   2   4       73.54       70.10      9.38 o 
  26   2   4      368.80      388.88     24.08 o 
  28   2   4      167.72      107.40     47.92 o 
 -31   3   4       27.51       17.63      7.19 o 
 -29   3   4       75.48       58.69     11.36 o 
 -27   3   4       54.11       36.61      6.48 o 
 -25   3   4       16.68       17.05      5.52 o 
 -23   3   4        0.18       -0.93      2.37 o 
 -21   3   4       75.85       73.64      6.41 o 
 -19   3   4       29.80       19.86      3.94 o 
 -17   3   4      158.70      169.68      7.86 o 
 -15   3   4     1179.51     1136.39     26.24 o 
 -13   3   4     1093.10      989.09     25.77 o 
 -11   3   4        0.13       -0.97      1.13 o 
  -9   3   4     1107.79     1050.74     17.40 o 
  -7   3   4        0.81        2.50      1.67 o 
  -5   3   4        4.41        9.58      2.44 o 
  -3   3   4      161.48      141.67      7.06 o 
  -1   3   4        6.11       24.86      4.29 o 
   1   3   4       21.38       14.67      1.61 o 
   3   3   4        1.89        1.09      0.78 o 
   5   3   4      272.68      263.50      8.07 o 
   7   3   4      121.66      104.79      3.84 o 
   9   3   4     1589.53     1581.75     29.16 o 
  11   3   4      706.11      692.53     15.47 o 
  13   3   4      230.57      208.58      8.60 o 
  15   3   4        0.86        0.16      1.46 o 
  17   3   4        3.01        2.66      2.44 o 
  19   3   4       62.62       80.14      6.75 o 
  21   3   4        6.35        4.46      3.49 o 
  23   3   4       30.58       31.96      6.03 o 
  25   3   4       33.38       24.59      5.99 o 
 -26   4   4        0.48        0.86      2.67 o 
 -24   4   4      251.22      292.28     15.63 o 
 -22   4   4      290.36      309.61     14.88 o 
 -20   4   4       20.80       16.59      3.83 o 
 -18   4   4      420.46      407.70     20.42 o 
 -16   4   4        8.93       13.44      3.18 o 
 -14   4   4       14.82       19.17      2.22 o 
 -12   4   4      306.78      317.60     12.16 o 
 -10   4   4      864.49      876.88     24.06 o 
  -8   4   4      500.47      521.11     17.33 o 
  -6   4   4      425.89      405.68     13.68 o 
  -4   4   4       99.06       90.64      6.74 o 
  -2   4   4        0.01       -0.37      1.73 o 
   0   4   4       80.11       94.25      9.35 o 
   2   4   4      205.00      233.57     12.73 o 
   4   4   4     1274.54     1220.17     41.49 o 
   6   4   4      500.54      558.85     78.39 o 
   8   4   4      137.27      145.84      9.27 o 
  10   4   4      162.22      156.34      6.74 o 
  12   4   4       61.32       55.25      5.21 o 
  14   4   4        5.45        6.39      2.94 o 
  16   4   4      398.29      395.35     12.82 o 
  18   4   4      355.42      356.68     13.70 o 
  20   4   4      319.80      357.52     17.20 o 
  22   4   4       92.40       99.19      8.94 o 
 -17   5   4       67.57       37.26     26.39 o 
 -15   5   4        0.38        1.31      3.45 o 
 -13   5   4       19.60       27.58      7.99 o 
 -11   5   4        0.31       -0.37      2.17 o 
  -9   5   4       27.18       28.55      5.08 o 
  -7   5   4       76.54       72.49      7.17 o 
  -5   5   4        0.76       -1.92      2.45 o 
  -3   5   4      220.00      232.29     12.43 o 
  -1   5   4       34.90       26.80      5.02 o 
   1   5   4      307.38      300.22     18.05 o 
   3   5   4       16.29       12.96      4.80 o 
   5   5   4      498.42      568.43     33.87 o 
   7   5   4       64.25       67.09     12.59 o 
   9   5   4       11.98        7.76      2.80 o 
  11   5   4        1.29        1.71      2.88 o 
  13   5   4       63.13       49.58      5.96 o 
 -35   1   5        4.21        0.17      3.01 o 
 -33   1   5        2.57        3.83      4.63 o 
 -31   1   5       43.20       49.01     10.05 o 
 -29   1   5     2510.40     2723.82     82.33 o 
 -27   1   5      426.45      446.46     23.81 o 
 -25   1   5      162.45      184.64     11.34 o 
 -23   1   5       28.07       25.05      5.50 o 
 -21   1   5      515.38      528.12     16.31 o 
 -19   1   5       76.01      105.78      8.71 o 
 -17   1   5     2711.02     2515.42     53.99 o 
 -15   1   5      778.40      649.33     16.10 o 
 -13   1   5     3170.20     3177.20     62.40 o 
 -11   1   5     2643.07     2641.79     43.82 o 
  -9   1   5      164.03      144.19      4.24 o 
  -7   1   5     2800.43     3088.40     85.92 o 
  -5   1   5       33.48       67.06      6.67 o 
  -3   1   5     2785.09     2649.25     84.23 o 
  -1   1   5    19313.70    20489.68    482.39 o 
   1   1   5     2566.70     2711.93     77.48 o 
   3   1   5     1947.54     2008.52     33.50 o 
   5   1   5      734.08      875.69     21.09 o 
   7   1   5      433.51      445.96     12.43 o 
   9   1   5     1354.99     1423.30     50.53 o 
  11   1   5      903.86      868.33     29.30 o 
  13   1   5     2463.29     2248.29     51.32 o 
  15   1   5     2032.47     2048.39     50.68 o 
  17   1   5     1057.14     1007.71     30.13 o 
  19   1   5      134.09      101.55     11.16 o 
  21   1   5     2345.68     2211.23     64.23 o 
  23   1   5        5.52        2.32      3.56 o 
  25   1   5      430.03      469.05     25.70 o 
  27   1   5      182.19      216.70     40.14 o 
  29   1   5      100.30       71.48     31.67 o 
 -34   2   5        1.37       -1.00      3.67 o 
 -32   2   5       65.19       53.61     14.23 o 
 -30   2   5        2.29        1.90      4.57 o 
 -28   2   5      187.29      171.59     15.52 o 
 -26   2   5      157.78      138.65     11.29 o 
 -24   2   5        0.79        0.84      2.07 o 
 -22   2   5       26.15       25.10      4.58 o 
 -20   2   5      233.82      233.64     10.57 o 
 -18   2   5      324.09      358.82     11.04 o 
 -16   2   5       21.47       28.64      3.93 o 
 -14   2   5     1179.79     1128.82     21.24 o 
 -12   2   5      852.98      894.23     19.69 o 
 -10   2   5      132.08      134.20      4.90 o 
  -8   2   5     1179.71     1351.13     40.54 o 
  -6   2   5     4395.56     4413.98     92.65 o 
  -4   2   5     2531.79     2810.59     65.16 o 
  -2   2   5     1297.50     1274.56     23.40 o 
   0   2   5      824.97      854.60     24.80 o 
   2   2   5      293.65      287.43      6.45 o 
   4   2   5      586.65      543.91     11.88 o 
   6   2   5      453.26      414.07     10.83 o 
   8   2   5      864.72      807.53     16.81 o 
  10   2   5       15.60       13.76      2.02 o 
  12   2   5        3.27        2.35      1.28 o 
  14   2   5      358.60      335.88     14.71 o 
  16   2   5       49.33       39.33      6.05 o 
  18   2   5        2.48        1.38      2.73 o 
  20   2   5      764.92      756.68     27.99 o 
  22   2   5        7.43       13.14      5.89 o 
  24   2   5      338.12      329.81     20.91 o 
  26   2   5       80.25       38.60     20.30 o 
  28   2   5        6.13        1.01      4.11 o 
 -31   3   5      241.56      261.40     19.06 o 
 -29   3   5       58.86       60.82     12.95 o 
 -27   3   5       15.86       23.00      5.33 o 
 -25   3   5      130.07      128.37      8.80 o 
 -23   3   5      476.14      490.55     16.83 o 
 -21   3   5      459.15      428.50     14.86 o 
 -19   3   5      216.89      207.97     12.37 o 
 -17   3   5     2002.90     2029.20     44.24 o 
 -15   3   5     3195.53     3173.79     67.39 o 
 -13   3   5      378.87      320.61     10.42 o 
 -11   3   5      617.72      617.78     23.34 o 
  -9   3   5      247.37      252.12     13.56 o 
  -7   3   5       74.36       66.32      4.52 o 
  -5   3   5       83.69       68.56      6.45 o 
  -3   3   5     1949.87     1919.83     41.18 o 
  -1   3   5     1879.41     1851.62     39.05 o 
   1   3   5     1175.37     1243.99     25.15 o 
   3   3   5      212.88      186.36      6.41 o 
   5   3   5        3.42       -0.20      2.51 o 
   7   3   5      352.60      357.07      9.69 o 
   9   3   5      434.11      424.31     10.76 o 
  11   3   5     1629.24     1599.08     30.48 o 
  13   3   5      191.03      181.01      7.48 o 
  15   3   5      211.95      232.40      8.01 o 
  17   3   5      300.80      323.97     11.39 o 
  19   3   5       18.20       12.42      3.55 o 
  21   3   5        1.06        4.71      3.25 o 
  23   3   5      332.03      355.35     15.82 o 
  25   3   5      368.07      393.78     17.70 o 
 -26   4   5      152.68      108.88     23.78 o 
 -24   4   5        0.06        3.35      3.63 o 
 -22   4   5        2.03        3.05      2.75 o 
 -20   4   5       31.21       14.20      6.68 o 
 -18   4   5       10.65        8.35      2.29 o 
 -16   4   5      114.71       88.89      6.54 o 
 -14   4   5      229.46      251.65     30.97 o 
 -12   4   5       68.36       49.91     11.37 o 
 -10   4   5        1.30        2.21      2.22 o 
  -8   4   5       35.82       51.71      5.42 o 
  -6   4   5      348.70      381.11     14.09 o 
  -4   4   5      531.97      522.20     15.78 o 
  -2   4   5      214.20      214.53     10.61 o 
   0   4   5        3.83        1.43      2.70 o 
   2   4   5       10.06       14.59      4.59 o 
   4   4   5       47.91       28.86      5.44 o 
   6   4   5        0.52       -2.20      2.48 o 
   8   4   5      117.06      121.57      6.40 o 
  10   4   5       17.82       15.14      3.14 o 
  12   4   5        0.27        1.52      1.99 o 
  14   4   5       47.70       42.86      4.29 o 
  16   4   5      112.92      132.37      8.07 o 
  18   4   5       23.82       26.59      4.17 o 
  20   4   5        0.06       -0.50      2.17 o 
 -17   5   5       30.77       24.54      9.64 o 
 -15   5   5      253.04      303.88     17.60 o 
 -13   5   5      216.62      239.43     17.57 o 
 -11   5   5       39.40       31.23      6.91 o 
  -9   5   5        5.97       10.53      3.90 o 
  -7   5   5        1.87        4.58      3.37 o 
  -5   5   5       64.06       58.82      7.86 o 
  -3   5   5       88.80       93.96     10.98 o 
  -1   5   5      251.28      279.33     13.69 o 
   1   5   5      732.58      777.27     24.78 o 
   3   5   5       73.20       75.32     15.51 o 
   5   5   5       13.74        9.98      7.18 o 
   7   5   5      215.97      220.39     25.79 o 
   9   5   5      180.47      200.88     28.24 o 
  11   5   5      102.00      123.14     29.46 o 
 -36   0   6      375.50      464.62     48.97 o 
 -34   0   6      722.02      781.24     52.09 o 
 -32   0   6     1597.33     1767.36     98.89 o 
 -30   0   6      315.12      332.81     28.08 o 
 -28   0   6      116.41      138.00     19.79 o 
 -26   0   6      177.01      188.26     16.56 o 
 -24   0   6       44.69       49.12      8.66 o 
 -22   0   6      785.12      671.28     32.37 o 
 -20   0   6       79.25       67.20      9.66 o 
 -18   0   6     6418.00     6500.42    237.56 o 
 -16   0   6      663.72      703.27     27.48 o 
 -14   0   6     1694.90     1711.54     47.59 o 
 -12   0   6      454.13      404.58     14.33 o 
 -10   0   6     4530.33     4615.16    182.17 o 
  -8   0   6     2910.42     2637.46     93.60 o 
  -6   0   6     3827.76     4377.23    299.89 o 
  -4   0   6       32.23       40.54      5.38 o 
  -2   0   6     3777.91     4191.41     78.95 o 
   0   0   6     1940.59     2050.46     33.29 o 
   2   0   6      325.62      372.06      9.35 o 
   4   0   6        3.31        3.72      2.01 o 
   6   0   6      427.14      442.18     20.27 o 
   8   0   6        0.46       -1.30      1.57 o 
  10   0   6     9791.02     9926.20    359.49 o 
  12   0   6        1.49        2.71      3.76 o 
  14   0   6      462.81      406.00     26.80 o 
  16   0   6       77.69       64.51     12.60 o 
  18   0   6     1193.39     1050.72     47.94 o 
  20   0   6        0.41        3.83      7.00 o 
  22   0   6     1514.49     1519.21     77.74 o 
  24   0   6       85.26      109.75     20.42 o 
  26   0   6       61.31       89.39     26.35 o 
  28   0   6       11.69        4.08      6.80 o 
 -35   1   6       33.64       25.47      7.98 o 
 -33   1   6       20.47       20.63      7.57 o 
 -31   1   6        7.32        8.47      5.07 o 
 -29   1   6      609.79      637.35     28.77 o 
 -27   1   6        4.35        3.91      3.53 o 
 -25   1   6       29.21       37.31      5.94 o 
 -23   1   6      218.79      229.59     13.46 o 
 -21   1   6       89.49       89.17      7.04 o 
 -19   1   6       72.80       56.22      6.06 o 
 -17   1   6      628.60      612.69     17.84 o 
 -15   1   6     1508.55     1553.31     36.76 o 
 -13   1   6      192.51      167.03      6.50 o 
 -11   1   6      286.47      262.46      6.96 o 
  -9   1   6       17.24        5.88      2.16 o 
  -7   1   6     2636.84     2716.79     47.69 o 
  -5   1   6     1632.84     1694.01     43.33 o 
  -3   1   6     2084.80     2286.72     44.58 o 
  -1   1   6      294.21      206.45      6.31 o 
   1   1   6      350.58      372.28      8.55 o 
   3   1   6      927.40     1007.77     33.85 o 
   5   1   6      234.86      220.50      6.97 o 
   7   1   6       21.51       19.46      2.89 o 
   9   1   6     1748.24     1803.49     35.91 o 
  11   1   6      411.25      427.51     12.67 o 
  13   1   6      925.99      924.86     26.21 o 
  15   1   6       51.44       52.57      6.61 o 
  17   1   6        9.72        5.69      4.55 o 
  19   1   6     1231.90     1183.25     41.54 o 
  21   1   6       27.26       33.33      7.85 o 
  23   1   6        0.30       -4.60      5.01 o 
  25   1   6       87.67       64.93     15.67 o 
  27   1   6       47.50       17.33      9.58 o 
  29   1   6        4.17        3.80      5.64 o 
 -34   2   6      215.05      234.51     45.01 o 
 -32   2   6      104.96       90.28     26.73 o 
 -30   2   6      224.97      248.80     18.41 o 
 -28   2   6       40.89       44.47      9.42 o 
 -26   2   6        5.48        3.58      3.30 o 
 -24   2   6      167.48      188.36      9.92 o 
 -22   2   6      600.09      611.92     18.97 o 
 -20   2   6      996.68      967.85     26.97 o 
 -18   2   6     1187.17     1170.16     25.07 o 
 -16   2   6     3524.88     3538.33     84.56 o 
 -14   2   6      330.41      319.83      8.34 o 
 -12   2   6       22.51       25.18      3.00 o 
 -10   2   6      581.90      530.34     13.47 o 
  -8   2   6     2534.83     2382.57     47.20 o 
  -6   2   6     3285.89     3290.82    206.56 o 
  -4   2   6     4508.37     4668.84     90.79 o 
  -2   2   6     4323.69     4242.69     69.22 o 
   0   2   6      111.75       87.76      5.25 o 
   2   2   6     1450.15     1607.07     25.94 o 
   4   2   6     6183.81     6320.84    153.94 o 
   6   2   6     4435.05     4466.14    174.44 o 
   8   2   6       94.91       69.36      2.33 o 
  10   2   6     2122.19     2079.58     53.96 o 
  12   2   6      247.47      290.56      7.87 o 
  14   2   6      320.46      305.88     12.69 o 
  16   2   6      752.41      726.27     21.91 o 
  18   2   6     1356.43     1401.59     45.13 o 
  20   2   6     1234.37     1346.60     45.94 o 
  22   2   6       45.84       63.70     10.87 o 
  24   2   6       58.62       35.58     18.96 o 
  26   2   6        6.51       -1.21      3.72 o 
 -31   3   6        7.00       -0.62      3.45 o 
 -29   3   6        9.01        5.50      5.49 o 
 -27   3   6       37.66       29.43      6.89 o 
 -25   3   6       96.31       89.57      9.44 o 
 -23   3   6        4.94        6.91      3.23 o 
 -21   3   6       19.39       12.08      3.78 o 
 -19   3   6       34.64       29.89      4.27 o 
 -17   3   6     1479.90     1625.22     38.45 o 
 -15   3   6       28.62       31.25      2.88 o 
 -13   3   6      274.23      233.54      9.00 o 
 -11   3   6       34.67       25.02      6.32 o 
  -9   3   6       74.61       66.03      6.43 o 
  -7   3   6       36.27       46.76      4.14 o 
  -5   3   6       49.54       53.91      4.19 o 
  -3   3   6      143.15      139.36      5.93 o 
  -1   3   6       90.49       78.91      4.89 o 
   1   3   6       58.81       76.33      6.31 o 
   3   3   6       47.54       46.84      2.99 o 
   5   3   6      276.41      262.74      8.33 o 
   7   3   6        0.10       -2.23      2.12 o 
   9   3   6        0.03       -0.10      1.54 o 
  11   3   6      810.01      780.86     16.78 o 
  13   3   6      196.52      175.84      7.29 o 
  15   3   6        2.09        0.88      1.94 o 
  17   3   6        3.02        2.92      2.44 o 
  19   3   6        2.28        0.01      1.58 o 
  21   3   6        3.26        2.04      2.54 o 
  23   3   6        7.61        7.88      4.75 o 
 -26   4   6       39.84       20.98      6.46 o 
 -24   4   6      284.51      311.68     21.67 o 
 -22   4   6      372.69      381.43     22.38 o 
 -20   4   6      321.51      271.12     20.21 o 
 -18   4   6      362.77      341.15     22.13 o 
 -16   4   6      187.00      180.20     18.93 o 
 -14   4   6       13.58        6.24      6.49 o 
 -12   4   6      214.33      228.91     12.31 o 
 -10   4   6        5.71       11.70      3.38 o 
  -8   4   6       59.91       67.00      8.19 o 
  -6   4   6      148.26      185.35     25.49 o 
  -4   4   6     1191.04     1191.07     35.76 o 
  -2   4   6       49.99       40.59      6.84 o 
   0   4   6       55.50       40.89      6.79 o 
   2   4   6      378.56      391.72     40.53 o 
   4   4   6     1204.56     1573.90    212.14 o 
   6   4   6        5.38        2.24      2.83 o 
   8   4   6      391.95      399.88     15.88 o 
  10   4   6        0.25       -0.19      2.18 o 
  12   4   6      147.06      149.44      8.02 o 
  14   4   6       16.47       15.80      2.79 o 
  16   4   6       87.13      100.37      6.67 o 
  18   4   6      219.63      222.82     36.07 o 
 -17   5   6        2.52        0.76      3.77 o 
 -15   5   6       40.29       25.47      8.40 o 
 -13   5   6        8.05        4.27      4.26 o 
 -11   5   6       57.31       39.22     10.75 o 
  -9   5   6       37.44       23.97      6.35 o 
  -7   5   6       51.22       50.84      8.86 o 
  -5   5   6       58.25       57.36      7.77 o 
  -3   5   6       21.10       13.36      4.05 o 
  -1   5   6        3.75        3.83      4.02 o 
   1   5   6        0.76       -1.14      2.11 o 
   3   5   6      104.93      105.61     16.44 o 
   5   5   6        6.98        1.44      5.13 o 
   7   5   6      494.83      600.92     59.92 o 
   9   5   6       38.44       34.06     14.90 o 
 -35   1   7        0.99        1.75      5.30 o 
 -33   1   7        0.15       10.55      6.32 o 
 -31   1   7       48.03       53.54     10.70 o 
 -29   1   7      422.01      476.04     22.72 o 
 -27   1   7        0.55        0.40      2.47 o 
 -25   1   7      429.39      442.02     21.94 o 
 -23   1   7     1184.87     1200.59     36.44 o 
 -21   1   7      670.35      628.58     18.69 o 
 -19   1   7        5.54        6.44      2.78 o 
 -17   1   7      277.02      273.04     12.30 o 
 -15   1   7     3206.55     3093.59     70.77 o 
 -13   1   7     1693.82     1708.18     51.73 o 
 -11   1   7     4243.52     4030.67    107.44 o 
  -9   1   7     1608.16     1781.24     48.07 o 
  -7   1   7      397.58      436.72     11.18 o 
  -5   1   7     1731.59     1919.88     39.31 o 
  -3   1   7     7295.89     7799.17    147.54 o 
  -1   1   7     4782.09     5270.15     78.04 o 
   1   1   7      584.51      624.18     11.30 o 
   3   1   7     2144.36     2163.09     39.98 o 
   5   1   7      136.19      157.97      7.56 o 
   7   1   7      515.09      496.89     13.56 o 
   9   1   7       28.39       15.80      1.95 o 
  11   1   7      656.65      620.29     18.16 o 
  13   1   7     2474.27     2487.08     55.16 o 
  15   1   7     1631.54     1610.71     50.55 o 
  17   1   7      866.70      905.67     33.11 o 
  19   1   7      204.10      185.34     13.70 o 
  21   1   7       23.41       14.13      6.90 o 
  23   1   7        1.10       -1.73      4.40 o 
  25   1   7      167.56      126.24     35.51 o 
  27   1   7      183.33      176.49     36.76 o 
 -32   2   7      100.80       68.66     15.52 o 
 -30   2   7      115.39       95.07     19.27 o 
 -28   2   7        6.57       11.97      4.39 o 
 -26   2   7       22.83       11.70      4.31 o 
 -24   2   7       65.65       69.90      6.91 o 
 -22   2   7       49.33       47.08      7.51 o 
 -20   2   7        0.85       -1.09      1.66 o 
 -18   2   7      103.43      124.36      7.86 o 
 -16   2   7       32.10       35.32      3.44 o 
 -14   2   7       60.15       59.01      8.23 o 
 -12   2   7      704.77      686.15     21.54 o 
 -10   2   7        0.84        0.15      2.14 o 
  -8   2   7      367.73      351.16     11.31 o 
  -6   2   7      956.53      946.07     20.31 o 
  -4   2   7     1688.71     1829.25     47.74 o 
  -2   2   7      216.62      255.47      8.98 o 
   0   2   7        4.95        4.43      2.31 o 
   2   2   7      379.74      349.13     20.10 o 
   4   2   7       24.19       30.36      3.01 o 
   6   2   7       54.09       50.93      4.52 o 
   8   2   7       99.65       97.84      5.92 o 
  10   2   7      505.15      471.62     16.01 o 
  12   2   7       47.90       40.68      3.26 o 
  14   2   7       16.67       11.48      3.83 o 
  16   2   7        3.76        2.29      3.05 o 
  18   2   7       50.51       57.48      7.66 o 
  20   2   7      310.29      277.15     15.84 o 
  22   2   7      221.72      216.67     14.33 o 
  24   2   7       25.71       16.85      9.13 o 
 -29   3   7       86.75      100.30     17.83 o 
 -27   3   7      194.66      216.02     12.36 o 
 -25   3   7      593.46      645.45     23.38 o 
 -23   3   7      562.38      553.62     21.55 o 
 -21   3   7        1.22        2.43      2.18 o 
 -19   3   7      290.91      252.45      9.44 o 
 -17   3   7     1265.74     1265.33     30.16 o 
 -15   3   7       19.85       30.35      4.33 o 
 -13   3   7       20.08       22.06      7.09 o 
 -11   3   7      360.22      390.58     21.76 o 
  -9   3   7      299.10      337.23     44.99 o 
  -7   3   7     1387.00     1416.63     41.59 o 
  -5   3   7       11.11        9.95      3.49 o 
  -3   3   7      904.86      949.65     34.52 o 
  -1   3   7     1380.40     1451.10     29.54 o 
   1   3   7      542.55      539.85     35.11 o 
   3   3   7      467.43      407.71     15.67 o 
   5   3   7      497.93      466.14     20.74 o 
   7   3   7      113.14      120.98      5.71 o 
   9   3   7      122.48      124.36      7.79 o 
  11   3   7      959.97      945.31     31.41 o 
  13   3   7      278.40      265.68      8.04 o 
  15   3   7      449.11      490.80     14.04 o 
  17   3   7       59.24       60.57      5.44 o 
  19   3   7       82.62       89.78      9.75 o 
  21   3   7       40.49       15.94      7.03 o 
 -24   4   7       63.67       54.95     40.58 o 
 -22   4   7       82.79       66.25     18.16 o 
 -20   4   7       12.95       11.46      4.34 o 
 -18   4   7       61.56       47.38     12.23 o 
 -16   4   7       19.96       16.45      7.98 o 
 -14   4   7       75.18       80.08     10.62 o 
 -12   4   7       10.93       14.26      6.88 o 
 -10   4   7       38.40       29.82      5.71 o 
  -8   4   7        9.84        6.51      3.33 o 
  -6   4   7       66.46       73.14      6.36 o 
  -4   4   7       68.39       66.68      5.57 o 
  -2   4   7      445.32      428.21     16.20 o 
   0   4   7      149.06      165.45     11.39 o 
   2   4   7      207.22      212.68     23.88 o 
   4   4   7        8.08       19.12     13.66 o 
   6   4   7       77.31       65.68      9.39 o 
   8   4   7      116.64      115.51      9.46 o 
  10   4   7        0.71       -1.09      1.79 o 
  12   4   7        0.63       -1.74      2.30 o 
  14   4   7        0.69       -1.54      3.34 o 
  16   4   7        0.13        1.52      2.56 o 
 -15   5   7       75.83       82.87     28.00 o 
 -13   5   7      181.31      195.83     18.05 o 
 -11   5   7      229.99      243.90     17.64 o 
  -9   5   7       95.58       94.90     11.06 o 
  -7   5   7       56.86       48.46     10.28 o 
  -5   5   7       51.70       38.02      7.21 o 
  -3   5   7       18.10        9.47      5.22 o 
  -1   5   7      390.21      425.49     19.35 o 
   1   5   7      327.95      398.99     36.56 o 
   3   5   7      127.36      139.48     19.98 o 
   5   5   7       22.73       32.41     13.92 o 
   7   5   7       26.73       13.30     11.70 o 
 -34   0   8      321.49      373.99     33.62 o 
 -32   0   8      134.94      160.09     25.22 o 
 -30   0   8        1.40        2.36      8.28 o 
 -28   0   8      133.72      102.65     14.75 o 
 -26   0   8      226.28      191.82     17.61 o 
 -24   0   8        5.84        2.57      6.28 o 
 -22   0   8      799.46      745.17     31.71 o 
 -20   0   8      132.33      137.36     11.95 o 
 -18   0   8     4940.60     5182.55    174.99 o 
 -16   0   8        2.65        1.48      3.77 o 
 -14   0   8      432.55      445.96     36.37 o 
 -12   0   8     1277.72     1208.62     51.66 o 
 -10   0   8     1050.57     1029.44     31.70 o 
  -8   0   8     1827.65     2105.97     48.95 o 
  -6   0   8    11049.79    12608.36    458.16 o 
  -4   0   8        7.46        9.13      3.22 o 
  -2   0   8        1.75        2.53      1.17 o 
   0   0   8        2.20        4.61      1.56 o 
   2   0   8     2809.98     3267.87     78.46 o 
   4   0   8      272.27      219.99      9.02 o 
   6   0   8      755.26      714.39     23.80 o 
   8   0   8    11762.25    12630.91    401.57 o 
  10   0   8     4811.30     4956.75    145.71 o 
  12   0   8      194.03      159.73     14.55 o 
  14   0   8     1599.11     1531.03     45.17 o 
  16   0   8      878.66      850.28     41.67 o 
  18   0   8      144.07      104.02     18.25 o 
  20   0   8       75.15       85.96     14.94 o 
  22   0   8       90.81      114.54     17.75 o 
  24   0   8      521.97      539.13     48.01 o 
  26   0   8      178.84      201.22     26.29 o 
 -35   1   8       10.62       13.34      6.97 o 
 -33   1   8      167.40      185.65     17.23 o 
 -31   1   8       16.52       15.88      6.61 o 
 -29   1   8        0.90        1.89      3.53 o 
 -27   1   8        7.19        4.34      4.40 o 
 -25   1   8        0.05       -3.05      3.52 o 
 -23   1   8      182.60      173.57     11.11 o 
 -21   1   8        9.01        8.38      3.46 o 
 -19   1   8      453.35      450.12     18.36 o 
 -17   1   8      124.00      123.79      7.38 o 
 -15   1   8      112.79      112.09      7.15 o 
 -13   1   8        5.08        3.37      2.30 o 
 -11   1   8       87.64       64.43      5.89 o 
  -9   1   8      291.59      270.87      9.33 o 
  -7   1   8     1338.80     1529.98     31.37 o 
  -5   1   8        0.33        2.28      1.06 o 
  -3   1   8     1514.16     1771.68     45.37 o 
  -1   1   8     2245.18     2462.41     34.17 o 
   1   1   8      241.31      218.19      6.18 o 
   3   1   8      397.87      498.84     13.25 o 
   5   1   8      201.84      213.97      8.72 o 
   7   1   8       57.57       72.72      3.97 o 
   9   1   8      438.48      437.32     12.27 o 
  11   1   8      225.84      224.37      8.06 o 
  13   1   8      472.48      467.51     17.69 o 
  15   1   8       21.42       22.90      5.58 o 
  17   1   8       25.55       32.27      5.61 o 
  19   1   8      575.84      612.79     25.67 o 
  21   1   8        6.48        2.82      4.49 o 
  23   1   8        3.38        5.40      4.87 o 
  25   1   8       54.43       65.99     11.31 o 
 -32   2   8        6.10        5.02      4.16 o 
 -30   2   8      499.42      576.99     26.70 o 
 -28   2   8      194.80      188.74     12.10 o 
 -26   2   8      239.47      240.26     13.67 o 
 -24   2   8       44.18       49.83      6.49 o 
 -22   2   8      485.88      504.48     17.34 o 
 -20   2   8      168.05      147.39      8.53 o 
 -18   2   8     1111.38     1184.19     29.53 o 
 -16   2   8      884.28      882.24     26.37 o 
 -14   2   8       30.88       27.24      4.84 o 
 -12   2   8      660.78      643.82     13.89 o 
 -10   2   8       21.82       22.62      2.19 o 
  -8   2   8     1904.13     1917.13     34.72 o 
  -6   2   8      554.71      539.74     12.53 o 
  -4   2   8     2023.89     2114.50     41.31 o 
  -2   2   8      783.21      801.11     19.93 o 
   0   2   8      288.33      284.10      8.10 o 
   2   2   8       90.89       87.84      5.94 o 
   4   2   8      206.65      200.13      8.07 o 
   6   2   8      676.17      628.88     23.29 o 
   8   2   8      219.25      188.19      9.15 o 
  10   2   8     2844.04     2984.37     70.37 o 
  12   2   8      413.86      429.52     15.37 o 
  14   2   8       86.92       98.12      4.19 o 
  16   2   8       44.42       48.31      6.50 o 
  18   2   8      241.00      220.45     14.41 o 
  20   2   8      447.32      474.25     22.07 o 
  22   2   8      275.56      292.56     24.62 o 
  24   2   8      359.43      418.59     22.57 o 
 -29   3   8        7.23        5.19      4.46 o 
 -27   3   8        2.24        2.83      4.26 o 
 -25   3   8       63.19       55.71     12.75 o 
 -23   3   8        0.32       -0.21      1.86 o 
 -21   3   8       43.59       45.13      6.61 o 
 -19   3   8      280.05      273.12     16.31 o 
 -17   3   8      241.19      240.30     11.58 o 
 -15   3   8       83.99       87.26      7.59 o 
 -13   3   8      377.58      354.48     24.55 o 
 -11   3   8      536.19      561.47     24.77 o 
  -9   3   8        0.02       -1.65      2.60 o 
  -7   3   8      169.88      146.53      8.07 o 
  -5   3   8      205.53      193.91     12.06 o 
  -3   3   8      249.72      235.80      6.87 o 
  -1   3   8       20.21       18.82      7.35 o 
   1   3   8      221.13      186.83     14.45 o 
   3   3   8      569.50      495.40     30.07 o 
   5   3   8      146.62      134.54      5.81 o 
   7   3   8      167.57      183.98      7.51 o 
   9   3   8      524.67      470.15     19.44 o 
  11   3   8       70.42       70.33      6.50 o 
  13   3   8       86.98       75.74      9.33 o 
  15   3   8       21.55       23.97      5.20 o 
  17   3   8      112.46      130.07     10.66 o 
  19   3   8        1.59       -0.95      2.99 o 
 -24   4   8      165.57      216.55     32.00 o 
 -22   4   8       59.41       62.04     15.46 o 
 -20   4   8      393.64      428.61     41.70 o 
 -18   4   8       79.49       92.73     19.96 o 
 -16   4   8       42.65       62.59     11.71 o 
 -14   4   8       55.95       61.34     11.66 o 
 -12   4   8       24.46       20.55      5.75 o 
 -10   4   8        8.32        8.46      4.32 o 
  -8   4   8       89.40      112.87      9.17 o 
  -6   4   8     1007.69     1112.91     33.57 o 
  -4   4   8     1043.81     1139.31     39.87 o 
  -2   4   8      194.44      216.63     16.32 o 
   0   4   8       25.47       11.80      8.79 o 
   2   4   8      615.20      633.46     38.90 o 
   4   4   8      356.18      422.14     31.58 o 
   6   4   8       27.83       23.57      5.17 o 
   8   4   8       69.01       64.34      5.83 o 
  10   4   8       17.14       16.07      3.16 o 
  12   4   8      232.57      251.59     14.27 o 
  14   4   8       75.81       49.57      9.55 o 
 -11   5   8       18.37       17.52      7.70 o 
  -9   5   8        0.10        1.12      2.92 o 
  -7   5   8       37.10       30.01      9.61 o 
  -5   5   8        8.83       12.35      9.01 o 
  -3   5   8        6.54        4.98      9.42 o 
  -1   5   8       16.67        5.14      7.20 o 
   1   5   8        3.14       -1.35      5.35 o 
   3   5   8       52.87       56.65     14.74 o 
 -33   1   9      219.55      253.06     20.78 o 
 -31   1   9        6.83       16.79      6.21 o 
 -29   1   9       17.86       16.55      6.25 o 
 -27   1   9       38.07       41.52      7.75 o 
 -25   1   9      807.45      897.20     29.81 o 
 -23   1   9      765.69      824.52     29.18 o 
 -21   1   9      345.31      375.35     16.91 o 
 -19   1   9       80.89       87.05     10.01 o 
 -17   1   9       31.09       23.74      5.91 o 
 -15   1   9     1150.67     1155.93     35.98 o 
 -13   1   9      785.51      787.44     22.13 o 
 -11   1   9     2156.67     2018.11     42.47 o 
  -9   1   9        3.55        5.30      1.44 o 
  -7   1   9       94.50       94.29      4.93 o 
  -5   1   9     1375.11     1492.62     31.56 o 
  -3   1   9        7.14       11.63      1.88 o 
  -1   1   9        0.56       -1.17      1.84 o 
   1   1   9      939.25     1015.10     23.53 o 
   3   1   9     4047.00     4458.71     93.02 o 
   5   1   9     3245.68     3443.42     58.93 o 
   7   1   9       16.58       13.08      1.96 o 
   9   1   9        2.19        1.48      1.18 o 
  11   1   9      412.71      356.05      9.53 o 
  13   1   9      182.08      191.43      9.01 o 
  15   1   9      161.36      157.28      9.14 o 
  17   1   9      723.73      749.10     28.20 o 
  19   1   9       74.09       82.47     12.53 o 
  21   1   9      392.28      412.00     20.10 o 
  23   1   9        2.05       -1.34      3.56 o 
 -32   2   9        4.53        0.09      2.76 o 
 -30   2   9       76.24       60.29     12.07 o 
 -28   2   9       30.69       22.97      6.85 o 
 -26   2   9      166.43      179.67     13.24 o 
 -24   2   9       54.20       49.30      7.16 o 
 -22   2   9        0.54        2.38      2.58 o 
 -20   2   9       15.10       12.98      4.44 o 
 -18   2   9     1238.26     1265.38     80.27 o 
 -16   2   9       18.44       14.67      4.69 o 
 -14   2   9      124.76      111.25      8.38 o 
 -12   2   9      148.18      127.81      5.57 o 
 -10   2   9      183.34      182.43     10.50 o 
  -8   2   9     1082.43     1158.41     27.87 o 
  -6   2   9      288.20      305.44      8.77 o 
  -4   2   9       13.56        7.89      1.53 o 
  -2   2   9       30.93       28.97      3.80 o 
   0   2   9       71.98       83.47      4.81 o 
   2   2   9      173.08      131.47      6.49 o 
   4   2   9       61.12       67.33      6.08 o 
   6   2   9      134.53      123.66      6.75 o 
   8   2   9       97.66       88.69      7.35 o 
  10   2   9      141.55      122.72     10.90 o 
  12   2   9       14.29       14.85      3.89 o 
  14   2   9      160.08      179.57     14.22 o 
  16   2   9       59.62       39.58      4.05 o 
  18   2   9        0.00        1.47      3.27 o 
  20   2   9       15.70       16.31      5.89 o 
  22   2   9       11.97        3.35      4.01 o 
 -27   3   9       75.20       53.19     12.07 o 
 -25   3   9      388.05      430.38     25.93 o 
 -23   3   9      305.04      292.50     19.99 o 
 -21   3   9       37.35       33.50      7.30 o 
 -19   3   9       16.73       29.12      5.82 o 
 -17   3   9       20.10       13.01      1.73 o 
 -15   3   9      247.98      226.93      8.17 o 
 -13   3   9      392.86      485.32     59.71 o 
 -11   3   9     1612.65     2230.63    455.84 o 
  -9   3   9     2813.12     2866.70     83.35 o 
  -7   3   9      887.73      861.48     21.55 o 
  -5   3   9      129.79      147.32      9.48 o 
  -3   3   9     1491.30     1626.20     73.21 o 
  -1   3   9      434.91      561.00     61.51 o 
   1   3   9       18.97       19.44      3.46 o 
   3   3   9      262.00      254.74     13.00 o 
   5   3   9      364.97      340.61     19.03 o 
   7   3   9      728.17      730.63     18.52 o 
   9   3   9        2.69        3.12      2.35 o 
  11   3   9       91.69       89.00      7.85 o 
  13   3   9      251.31      269.58     15.32 o 
  15   3   9      327.22      367.04     21.67 o 
  17   3   9       76.61       77.00      8.69 o 
 -22   4   9        1.13       -0.36      6.14 o 
 -20   4   9       70.18       54.88     14.99 o 
 -18   4   9       41.08       39.90     10.09 o 
 -16   4   9       18.47       19.89      7.61 o 
 -14   4   9       81.65       88.89      9.89 o 
 -12   4   9       11.72        5.41      3.81 o 
 -10   4   9        7.28        4.09      2.94 o 
  -8   4   9        2.30        0.71      1.85 o 
  -6   4   9       60.91       55.63      7.02 o 
  -4   4   9       50.68       60.59      3.04 o 
  -2   4   9        0.32        5.31      7.86 o 
   0   4   9      290.52      345.43     47.66 o 
   2   4   9       37.81       46.81     12.37 o 
   4   4   9       69.17       56.62     16.08 o 
   6   4   9      126.29      112.03     12.46 o 
   8   4   9        9.46        9.21      3.19 o 
  10   4   9        5.11        4.62      3.98 o 
  12   4   9        1.50        1.48      3.38 o 
 -34   0  10       20.61       13.86     13.19 o 
 -32   0  10        2.94        6.22      7.28 o 
 -30   0  10      505.31      621.92     60.13 o 
 -28   0  10      730.21      812.86     45.19 o 
 -26   0  10      806.08      808.84     41.70 o 
 -24   0  10       11.76        9.02      8.08 o 
 -22   0  10       24.26       32.17     17.77 o 
 -20   0  10     1396.16     1454.61    102.20 o 
 -18   0  10      986.29      987.42     73.99 o 
 -16   0  10      559.87      530.10     25.53 o 
 -14   0  10      910.15      886.84     34.88 o 
 -12   0  10     1122.87     1086.21     31.76 o 
 -10   0  10       12.48       15.37      3.90 o 
  -8   0  10     2698.65     2648.38     82.64 o 
  -6   0  10     1239.61     1345.03     52.59 o 
  -4   0  10     1762.14     1648.18     67.13 o 
  -2   0  10      706.36      842.99     29.96 o 
   0   0  10      698.19      662.01     19.91 o 
   2   0  10      532.61      647.18     22.33 o 
   4   0  10      285.94      288.43     11.15 o 
   6   0  10      338.47      312.15     14.88 o 
   8   0  10     3001.18     3057.24     86.74 o 
  10   0  10      669.40      650.53     24.92 o 
  12   0  10        0.17       -0.30      1.82 o 
  14   0  10       38.99       36.73      7.55 o 
  16   0  10      133.90      150.35     11.81 o 
  18   0  10      107.18      122.20     12.22 o 
  20   0  10      225.98      213.20     16.24 o 
  22   0  10      330.00      340.93     26.25 o 
 -33   1  10        1.85        8.14      6.15 o 
 -31   1  10       64.70       76.45     11.72 o 
 -29   1  10        2.15        0.70      3.02 o 
 -27   1  10        3.48        0.42      3.09 o 
 -25   1  10       54.58       52.22      7.86 o 
 -23   1  10        1.50        3.07      3.40 o 
 -21   1  10       27.82       34.07      6.93 o 
 -19   1  10      196.57      199.81     12.05 o 
 -17   1  10      118.48      130.60     10.15 o 
 -15   1  10       45.58       58.52      7.17 o 
 -13   1  10      165.52      157.07      6.81 o 
 -11   1  10       19.00       17.04      2.61 o 
  -9   1  10       20.99       24.29      2.78 o 
  -7   1  10      651.41      722.94     17.27 o 
  -5   1  10        5.89        9.76      2.26 o 
  -3   1  10        8.40        2.81      1.19 o 
  -1   1  10       27.84       28.44      3.20 o 
   1   1  10      260.66      273.07      9.36 o 
   3   1  10       30.73       33.60      4.03 o 
   5   1  10      188.24      238.37     26.80 o 
   7   1  10      953.74      965.24     25.97 o 
   9   1  10      306.85      261.86      6.86 o 
  11   1  10       25.47       27.93      2.98 o 
  13   1  10       44.71       36.12      4.58 o 
  15   1  10      208.92      191.03     10.71 o 
  17   1  10       11.50        9.81      3.83 o 
  19   1  10        8.08        6.10      2.96 o 
  21   1  10        0.28        0.52      2.24 o 
 -30   2  10      267.27      310.95     20.91 o 
 -28   2  10       56.13       38.90     10.44 o 
 -26   2  10       17.05       15.45      6.35 o 
 -24   2  10        0.03        1.63      3.29 o 
 -22   2  10        5.96        9.75      4.39 o 
 -20   2  10      166.66      164.32     15.54 o 
 -18   2  10      581.39      679.50     28.23 o 
 -16   2  10      257.21      246.22     10.01 o 
 -14   2  10      511.07      489.04     13.89 o 
 -12   2  10      746.43      706.48     42.57 o 
 -10   2  10        5.61        7.02      2.25 o 
  -8   2  10      192.42      177.98      8.48 o 
  -6   2  10       89.69       70.99      3.44 o 
  -4   2  10      611.50      729.19     22.97 o 
  -2   2  10      760.71      840.63     22.22 o 
   0   2  10     1203.38     1339.23     27.56 o 
   2   2  10      778.20      778.57     27.85 o 
   4   2  10      122.01      140.69     11.22 o 
   6   2  10       26.23       27.18      4.37 o 
   8   2  10      294.02      299.17     14.67 o 
  10   2  10      550.24      587.88     22.46 o 
  12   2  10      114.20      127.30      9.92 o 
  14   2  10      313.37      323.98     16.80 o 
  16   2  10      311.78      340.24     18.34 o 
  18   2  10       46.07       36.41      9.16 o 
  20   2  10       44.42       36.33      7.94 o 
 -27   3  10        0.69       -3.19      5.26 o 
 -25   3  10       12.11        8.45      4.79 o 
 -23   3  10       26.72       16.22      8.33 o 
 -21   3  10      125.76      111.33     35.22 o 
 -19   3  10        0.47       -0.17      1.04 o 
 -17   3  10        8.22        5.26      1.86 o 
 -15   3  10       73.05       74.05      8.06 o 
 -13   3  10       14.55       17.06      6.44 o 
 -11   3  10        6.52        8.08      9.15 o 
  -9   3  10      271.77      284.64     22.95 o 
  -7   3  10      132.08      130.02      7.26 o 
  -5   3  10      461.57      489.32     24.79 o 
  -3   3  10       42.04       56.43      9.04 o 
  -1   3  10       76.70       76.07      3.11 o 
   1   3  10      226.61      191.05     11.93 o 
   3   3  10      144.42      127.60     10.16 o 
   5   3  10        8.32        9.29      3.40 o 
   7   3  10      105.13      122.20     10.16 o 
   9   3  10       27.73       25.30      4.67 o 
  11   3  10       45.17       45.86      7.08 o 
  13   3  10       28.19       20.01      4.97 o 
  15   3  10       63.33       50.51      8.00 o 
 -20   4  10       67.64       74.62     13.91 o 
 -18   4  10      136.75      160.55     23.58 o 
 -16   4  10      428.24      532.14     32.96 o 
 -14   4  10      349.05      350.75     20.36 o 
 -12   4  10       62.54      159.77     49.80 o 
 -10   4  10       76.06       85.72      7.73 o 
  -8   4  10       10.43        3.67      2.09 o 
  -6   4  10      446.05      500.37     35.39 o 
  -4   4  10       60.03       71.66     12.17 o 
  -2   4  10      344.72      366.77     41.87 o 
   0   4  10      300.82      365.68     44.03 o 
   2   4  10        2.10       -6.06     15.34 o 
   4   4  10        7.59        8.67      7.78 o 
   6   4  10       92.55       98.45     22.36 o 
   8   4  10      102.36      118.06     20.60 o 
 -31   1  11        0.03        2.76      3.98 o 
 -29   1  11       18.24       18.21      5.96 o 
 -27   1  11        2.35        6.69      5.63 o 
 -25   1  11       53.31       71.16      9.64 o 
 -23   1  11      117.44      129.90     11.80 o 
 -21   1  11       85.89       90.52     10.73 o 
 -19   1  11     1967.33     1962.34     68.27 o 
 -17   1  11      352.15      346.52     16.33 o 
 -15   1  11       89.39      106.16      6.46 o 
 -13   1  11      567.97      547.63     14.58 o 
 -11   1  11     1046.55     1093.10     33.35 o 
  -9   1  11        0.30       -1.69      1.70 o 
  -7   1  11      863.28      871.14     21.32 o 
  -5   1  11     1052.27     1110.38     44.95 o 
  -3   1  11      351.95      377.63     14.87 o 
  -1   1  11        4.25        5.66      2.62 o 
   1   1  11      992.46     1098.46     28.78 o 
   3   1  11     2474.20     2756.38     62.92 o 
   5   1  11      354.87      374.18     16.12 o 
   7   1  11        5.54        2.94      1.37 o 
   9   1  11      119.75      127.88      4.63 o 
  11   1  11       42.22       44.67      3.58 o 
  13   1  11       52.94       50.98      6.87 o 
  15   1  11      177.98      174.18     17.23 o 
  17   1  11      310.75      318.24     14.74 o 
  19   1  11      402.39      449.02     21.28 o 
 -30   2  11        8.89        2.33      3.79 o 
 -28   2  11        6.67       -1.90      5.67 o 
 -26   2  11       28.21       15.62      7.23 o 
 -24   2  11        1.14        5.59      4.17 o 
 -22   2  11        3.49        5.16      5.44 o 
 -20   2  11      131.57      109.25     12.20 o 
 -18   2  11      319.03      319.01     11.98 o 
 -16   2  11      597.69      573.28     15.35 o 
 -14   2  11      436.01      435.71     28.02 o 
 -12   2  11      134.46      103.36      6.65 o 
 -10   2  11      852.19      874.93     18.47 o 
  -8   2  11     1220.00     1282.40     36.14 o 
  -6   2  11       23.62       16.24      1.70 o 
  -4   2  11      574.44      638.42     23.40 o 
  -2   2  11      714.95      816.97     26.24 o 
   0   2  11       56.33       54.22      8.35 o 
   2   2  11      169.71      150.70     11.30 o 
   4   2  11      491.93      523.34     26.89 o 
   6   2  11      343.34      349.08     17.44 o 
   8   2  11        4.44        2.48      2.85 o 
  10   2  11        2.35        2.44      2.94 o 
  12   2  11       18.74       10.60      5.65 o 
  14   2  11      123.17      133.69     18.75 o 
  16   2  11        3.71        1.43      3.44 o 
 -25   3  11      254.70      302.47     25.10 o 
 -23   3  11      226.31      227.72     18.74 o 
 -21   3  11      180.64      187.37     13.32 o 
 -19   3  11        2.52        3.20      1.50 o 
 -17   3  11       35.84       20.80      4.27 o 
 -15   3  11        8.22        5.51      2.25 o 
 -13   3  11       29.16       45.06     11.56 o 
 -11   3  11      120.15      142.81     22.31 o 
  -9   3  11      565.59      594.37     16.17 o 
  -7   3  11      399.56      457.18     29.95 o 
  -5   3  11       53.76       47.63     10.69 o 
  -3   3  11        2.65        1.71      1.32 o 
  -1   3  11       30.99       20.96      2.77 o 
   1   3  11        0.80        2.16      3.00 o 
   3   3  11      155.18      135.77      7.21 o 
   5   3  11      547.22      549.12     27.93 o 
   7   3  11      536.86      552.05     39.54 o 
   9   3  11      128.41      137.21     10.83 o 
  11   3  11       10.16       13.38      5.38 o 
  13   3  11      125.98      115.34     10.50 o 
 -16   4  11       45.75       49.03     15.72 o 
 -14   4  11       30.01       25.03      7.16 o 
 -12   4  11       19.29       18.71     23.29 o 
 -10   4  11        6.74        5.37      6.94 o 
  -8   4  11       48.00       37.55      9.83 o 
  -6   4  11       60.47       61.91     11.74 o 
  -4   4  11        7.19       15.38     11.28 o 
  -2   4  11        0.06        0.06      4.44 o 
   0   4  11       11.29        7.22      9.45 o 
   2   4  11        0.19        8.41      9.47 o 
   4   4  11        5.52        2.44      6.29 o 
 -30   0  12        1.66        4.44      9.15 o 
 -28   0  12       25.73       33.52     15.21 o 
 -26   0  12      442.98      464.71     45.92 o 
 -24   0  12      419.86      246.25    181.32 o 
 -22   0  12      312.30      324.56     25.96 o 
 -20   0  12      352.62      407.70     27.11 o 
 -18   0  12       73.86       37.58     16.34 o 
 -16   0  12      124.08      144.92     12.94 o 
 -14   0  12      245.75      368.42    103.75 o 
 -12   0  12      926.58      915.84     35.14 o 
 -10   0  12     1258.16     1325.58     45.20 o 
  -8   0  12      181.99      181.63     11.80 o 
  -6   0  12       58.52       52.15      8.66 o 
  -4   0  12     1306.19     1440.38     51.36 o 
  -2   0  12     1460.24     1768.73     57.05 o 
   0   0  12     1380.40     1632.54     81.83 o 
   2   0  12      176.78      166.61      9.62 o 
   4   0  12      662.11      758.81     27.24 o 
   6   0  12        8.34       17.06      5.06 o 
   8   0  12       40.34       20.68      6.18 o 
  10   0  12      355.37      316.69     28.02 o 
  12   0  12      699.72      746.22     36.35 o 
  14   0  12      515.68      571.80     25.15 o 
  16   0  12      539.73      627.72     28.14 o 
 -29   1  12        1.52       -5.78      5.31 o 
 -27   1  12      148.97      114.83     39.53 o 
 -25   1  12      186.64      193.17     18.01 o 
 -23   1  12      183.86      169.95     16.28 o 
 -21   1  12      311.29      326.31     18.65 o 
 -19   1  12       72.38       51.55      9.42 o 
 -17   1  12        2.13       -0.66      1.62 o 
 -15   1  12       48.60       50.01      5.82 o 
 -13   1  12       29.65       36.60      5.08 o 
 -11   1  12      154.40      132.60      7.69 o 
  -9   1  12      101.71       90.95      5.25 o 
  -7   1  12       39.57       29.38      4.11 o 
  -5   1  12        3.07       -0.64      1.76 o 
  -3   1  12      148.20      164.50      8.91 o 
  -1   1  12       54.77       47.73      5.94 o 
   1   1  12       11.50       19.98      4.01 o 
   3   1  12        7.36        4.51      3.65 o 
   5   1  12        3.68       -2.38      2.77 o 
   7   1  12       51.88       50.43      5.66 o 
   9   1  12        9.13       10.57      1.66 o 
  11   1  12        1.91        2.12      2.21 o 
  13   1  12        0.00        0.80      1.92 o 
  15   1  12        9.23        4.31      3.84 o 
  17   1  12       84.59       51.32     23.13 o 
 -28   2  12       48.36       26.19     15.85 o 
 -26   2  12       86.86       69.19     24.81 o 
 -24   2  12       39.87       22.95     11.12 o 
 -22   2  12       64.02       40.24     19.67 o 
 -20   2  12        1.67        1.55      2.03 o 
 -18   2  12      641.78      681.02     24.64 o 
 -16   2  12      254.09      268.15     20.00 o 
 -14   2  12      261.92      276.23     14.93 o 
 -12   2  12      151.61      160.68      6.49 o 
 -10   2  12      103.30       90.82      4.42 o 
  -8   2  12       29.64       19.56      2.93 o 
  -6   2  12       19.24       11.60      3.76 o 
  -4   2  12      376.37      442.73     16.19 o 
  -2   2  12      428.94      492.45     19.34 o 
   0   2  12      243.51      246.81     14.01 o 
   2   2  12       72.70       85.36      6.75 o 
   4   2  12       54.08       57.32      6.94 o 
   6   2  12       61.73       82.07      7.84 o 
   8   2  12       19.96       18.86      4.39 o 
  10   2  12       42.74       33.28      8.36 o 
  12   2  12       69.89       73.32     12.27 o 
  14   2  12      264.94      286.39     17.49 o 
 -23   3  12        7.14       -4.43     11.92 o 
 -21   3  12        1.65        3.78      5.58 o 
 -19   3  12       73.20       85.23     15.61 o 
 -17   3  12        1.20       -1.02      2.11 o 
 -15   3  12      154.94      127.97     15.35 o 
 -13   3  12       51.09       49.97     10.51 o 
 -11   3  12        1.08        3.05      2.52 o 
  -9   3  12       26.85        7.85      9.16 o 
  -7   3  12      574.66      630.40     31.92 o 
  -5   3  12        0.52        0.89      1.39 o 
  -3   3  12       50.20       44.82      4.38 o 
  -1   3  12        1.36        1.70      2.83 o 
   1   3  12        6.07        4.25      3.52 o 
   3   3  12      129.42      133.85     19.44 o 
   5   3  12        0.13        1.19      2.20 o 
   7   3  12       19.90       12.77      6.52 o 
   9   3  12       27.23       18.32      4.85 o 
 -12   4  12       85.55      114.16     20.94 o 
 -10   4  12       74.98       92.07     26.52 o 
  -8   4  12       10.23       14.56      9.42 o 
  -6   4  12        4.00        1.72      4.91 o 
  -4   4  12       14.79       12.30      9.29 o 
  -2   4  12      337.06      376.73     46.86 o 
 -27   1  13       53.60       27.90     13.13 o 
 -25   1  13       17.80       12.44      7.64 o 
 -23   1  13       82.93       96.07     11.50 o 
 -21   1  13      320.25      313.67     16.99 o 
 -19   1  13      971.68     1089.11     28.48 o 
 -17   1  13       35.83       34.66      5.10 o 
 -15   1  13        8.14        3.25      3.31 o 
 -13   1  13       41.01       40.40      5.66 o 
 -11   1  13        2.73        6.14      2.55 o 
  -9   1  13       63.32       65.40      6.85 o 
  -7   1  13      345.14      369.79     18.53 o 
  -5   1  13      591.99      627.93     30.47 o 
  -3   1  13      238.80      340.73     49.78 o 
  -1   1  13       53.37       51.36      7.03 o 
   1   1  13        9.81        1.77      2.46 o 
   3   1  13      368.43      405.90     17.34 o 
   5   1  13        5.64        6.57      3.44 o 
   7   1  13      351.06      367.72     17.98 o 
   9   1  13      459.05      500.14     20.89 o 
  11   1  13       85.83       60.02     19.40 o 
  13   1  13        2.51        0.57      3.11 o 
 -26   2  13        0.06       -1.28      3.81 o 
 -24   2  13        1.67        0.91      2.50 o 
 -22   2  13      112.61       -0.03      2.47 o 
 -20   2  13       41.46       14.99      9.16 o 
 -18   2  13        3.58        0.85      2.66 o 
 -16   2  13       19.92        7.86      4.59 o 
 -14   2  13       18.63       13.78      3.40 o 
 -12   2  13       24.95       22.29      2.98 o 
 -10   2  13      148.17      150.38     18.21 o 
  -8   2  13        1.29        1.13      1.35 o 
  -6   2  13      123.05      126.52     13.67 o 
  -4   2  13      173.58      159.76     10.89 o 
  -2   2  13        1.61       -3.61      3.21 o 
   0   2  13       42.10       42.41      7.09 o 
   2   2  13      202.47      168.92     25.79 o 
   4   2  13        4.06        0.44      2.47 o 
   6   2  13      169.91      153.48     40.67 o 
   8   2  13        1.92        5.14      3.35 o 
  10   2  13        1.43        3.04      3.47 o 
 -19   3  13       15.21       12.67      7.77 o 
 -17   3  13       82.79       83.62     18.42 o 
 -15   3  13       98.94      110.31     18.74 o 
 -13   3  13      202.65      219.17     53.85 o 
 -11   3  13        2.32        7.17      7.74 o 
  -9   3  13      302.35      415.76     41.13 o 
  -7   3  13      731.49      889.58     50.07 o 
  -5   3  13      206.08      252.24     37.58 o 
  -3   3  13       28.29       25.49     12.24 o 
  -1   3  13        2.63        3.35      2.35 o 
   1   3  13       19.68        8.15      5.47 o 
   3   3  13       17.89        7.18      9.24 o 
   5   3  13      116.00      100.71     37.79 o 
 -26   0  14      549.48      644.97     59.97 o 
 -24   0  14     1080.19     1199.81     99.57 o 
 -22   0  14        0.03        3.21      4.62 o 
 -20   0  14       95.92      119.83     14.95 o 
 -18   0  14       78.59       90.34     10.09 o 
 -16   0  14        3.31        0.24      2.85 o 
 -14   0  14       13.76       10.92      5.10 o 
 -12   0  14      317.81      323.01     37.57 o 
 -10   0  14      438.12      445.86     42.28 o 
  -8   0  14      626.37      589.26     33.94 o 
  -6   0  14      108.60      110.69     74.11 o 
  -4   0  14      148.99      198.97     14.19 o 
  -2   0  14      148.94      164.91     25.58 o 
   0   0  14      112.01      183.08     27.33 o 
   2   0  14      266.73      297.48     23.27 o 
   4   0  14      383.48      337.86     54.74 o 
   6   0  14       28.17       12.18      6.71 o 
   8   0  14       23.11       19.38      7.43 o 
  10   0  14        5.34        1.98      2.92 o 
 -25   1  14       10.10        7.71      3.99 o 
 -23   1  14        0.08        1.36      2.49 o 
 -21   1  14      161.40      175.17     10.56 o 
 -19   1  14       22.36       25.17      4.73 o 
 -17   1  14      109.56      105.72      8.30 o 
 -15   1  14      302.55      308.89     11.43 o 
 -13   1  14       75.28       66.30      7.55 o 
 -11   1  14      122.75      126.95      8.68 o 
  -9   1  14      132.97      136.96      7.21 o 
  -7   1  14      104.67       92.15      5.85 o 
  -5   1  14        5.75        9.38      4.55 o 
  -3   1  14        0.01       -0.39      2.73 o 
  -1   1  14        1.04       -0.86      2.27 o 
   1   1  14       55.87       56.05     10.76 o 
   3   1  14       80.63       80.54      7.55 o 
   5   1  14        1.01        4.20      3.34 o 
   7   1  14       57.05       40.21      7.89 o 
   9   1  14       72.98       62.20     18.06 o 
 -22   2  14       84.52        0.12      2.35 o 
 -20   2  14        0.04       -0.70      1.91 o 
 -18   2  14       11.11        2.42      2.28 o 
 -16   2  14        9.63        0.81      1.82 o 
 -14   2  14      183.88      181.36      9.98 o 
 -12   2  14      334.59      369.85     12.04 o 
 -10   2  14       63.67       35.84     14.47 o 
  -8   2  14      318.57      352.60     21.95 o 
  -6   2  14        4.27        4.06      5.14 o 
  -4   2  14      240.64      265.82     15.99 o 
  -2   2  14      127.86      154.39     29.95 o 
   0   2  14      178.11      173.69     50.17 o 
   2   2  14       70.02       65.98     21.00 o 
   4   2  14       89.06       -0.79      3.94 o 
   6   2  14       78.21       -0.33      3.30 o 
 -15   3  14       33.69       36.48     28.13 o 
 -13   3  14       10.39       11.04     12.25 o 
 -11   3  14        0.55        0.82      5.08 o 
  -9   3  14        9.51       13.19     19.79 o 
  -7   3  14       30.40       24.51     18.98 o 
  -5   3  14      118.22       79.93     53.71 o 
  -3   3  14       30.69        0.54      5.65 o 
  -1   3  14        8.64        5.77      7.00 o 
 -23   1  15        1.15        0.95      2.57 o 
 -21   1  15       29.80       22.04      5.70 o 
 -19   1  15       23.26       18.45      6.24 o 
 -17   1  15       14.59        9.89      4.00 o 
 -15   1  15      231.06      243.60     11.52 o 
 -13   1  15      282.49      276.96     13.33 o 
 -11   1  15       39.96       22.67      7.60 o 
  -9   1  15      104.21       92.18      7.70 o 
  -7   1  15      283.72      327.46     15.44 o 
  -5   1  15      303.72      360.50     28.04 o 
  -3   1  15      128.08      249.09     95.24 o 
  -1   1  15      103.02       43.80     40.18 o 
   1   1  15        0.96        3.41      3.91 o 
   3   1  15        1.33       -0.58      3.22 o 
   5   1  15        9.96        5.07      3.60 o 
 -18   2  15        3.27        0.80      2.56 o 
 -16   2  15        3.35        0.44      2.85 o 
 -14   2  15        6.88        0.05      2.94 o 
 -12   2  15        7.75        5.99      3.63 o 
 -10   2  15       23.72       13.82      6.89 o 
  -8   2  15        0.62        1.31      2.59 o 
  -6   2  15        0.09        0.60      2.51 o 
  -4   2  15       21.72       24.36      8.21 o 
  -2   2  15       36.64       14.08     16.29 o 
   0   2  15        3.47       -1.56      5.05 o 
 -18   0  16       69.18       43.89     16.69 o 
 -16   0  16      111.85       69.70     49.47 o 
 -14   0  16        1.23        0.27      3.90 o 
 -12   0  16      130.35      146.32     14.93 o 
 -10   0  16      129.27       -0.13      5.92 o 
  -8   0  16      106.34      125.55     13.44 o 
  -6   0  16       33.46       -1.21      4.31 o 
  -4   0  16        5.96       15.75     12.11 o 
  -2   0  16        0.70       -1.62      7.13 o 
   0   0  16        0.02       -6.73     10.23 o 
 -17   1  16        3.30        2.03      2.41 o 
 -15   1  16        3.33       -0.69      2.58 o 
 -13   1  16        0.39        2.61      4.05 o 
 -11   1  16        1.19        2.08      2.72 o 
  -9   1  16       49.81       50.46      8.76 o 
  -7   1  16       15.11        4.47      4.90 o 
  -5   1  16        0.03        0.82      3.36 o 
  -3   1  16       13.01        5.87      6.57 o 
  -1   1  16       60.25       24.76     18.31 o 
                                                 
